# Supplementary material for: 200 GHz single chip microsystems for dynamic nuclear polarization enhanced NMR spectroscopy
Source: Nat Commun. 2024 Jun 28;15:5485. doi: 10.1038/s41467-024-49767-z (PMC11213862; doi:10.1038/s41467-024-49767-z)
Supplement: Supplementary file 4 — Source Data [file 41467_2024_49767_MOESM4_ESM.xlsx]

## Sheet: Figure 4 left column
Naming:	freq_s_a is frequency data for single microsystem figure a
	DNPNMR_left_s_a is DNP enhanced NMR data for single microsystem figure a
freq_s_a	DNPNMR_left_s_a	DNPNMR_right_s_a		freq_s_b	DNPNMR_left_s_b	DNPNMR_right_s_b
66.6465	0.000108626	-4.92526e-05		66.6465	-0.00023347	0.000920874
66.7132	7.76323e-05	-7.39023e-06		66.7132	-9.32702e-05	0.000443291
66.7799	5.07921e-05	2.66016e-05		66.7799	4.2356e-05	-3.10684e-05
66.8467	1.8317e-05	5.73721e-05		66.8467	0.000174635	-0.00050053
66.9134	-4.10346e-07	8.11731e-05		66.9134	0.000303357	-0.000966719
66.9801	-3.42333e-05	9.78814e-05		66.9801	0.000428785	-0.00142866
67.0468	-5.43876e-05	0.000108507		67.0468	0.000550686	-0.0018866
67.1135	-7.05135e-05	0.000112811		67.1135	0.000669336	-0.00233999
67.1802	-9.25321e-05	0.000114343		67.1802	0.000785226	-0.00279027
67.2469	-0.000100487	0.000109411		67.2469	0.00089763	-0.00323598
67.3137	-0.000114517	9.79719e-05		67.3137	0.00100687	-0.00367758
67.3804	-0.000114555	8.09634e-05		67.3804	0.00111438	-0.00411453
67.4471	-0.000110796	6.06959e-05		67.4471	0.00121828	-0.00454775
67.5138	-0.000102775	3.47894e-05		67.5138	0.00131976	-0.00497751
67.5805	-9.07798e-05	2.95417e-06		67.5805	0.00141986	-0.00540182
67.6472	-7.42907e-05	-3.2219e-05		67.6472	0.00151641	-0.00582234
67.7139	-5.5187e-05	-7.33859e-05		67.7139	0.00161134	-0.00623905
67.7806	-2.16376e-05	-0.000120703		67.7806	0.00170501	-0.00665091
67.8474	1.6795e-05	-0.000171487		67.8474	0.00179617	-0.00705916
67.9141	6.95712e-05	-0.000227557		67.9141	0.00188583	-0.00746227
67.9808	0.000127068	-0.000287257		67.9808	0.00197401	-0.00786143
68.0475	0.000186545	-0.000353325		68.0475	0.00206076	-0.00825661
68.1142	0.000262854	-0.000424779		68.1142	0.00214704	-0.00864659
68.1809	0.00034109	-0.000498448		68.1809	0.00223198	-0.00903346
68.2476	0.000436084	-0.000580163		68.2476	0.00231626	-0.00941505
68.3144	0.000532928	-0.000666756		68.3144	0.00239949	-0.0097935
68.3811	0.0006464	-0.000756351		68.3811	0.00248334	-0.0101666
68.4478	0.000764263	-0.000853459		68.4478	0.00256665	-0.0105365
68.5145	0.000896068	-0.000955598		68.5145	0.00264995	-0.0109018
68.5812	0.0010419	-0.0010643		68.5812	0.00273277	-0.0112637
68.6479	0.00119453	-0.00117812		68.6479	0.00281632	-0.0116212
68.7146	0.0013611	-0.001296		68.7146	0.00290064	-0.0119742
68.7813	0.00153448	-0.00142253		68.7813	0.00298552	-0.0123243
68.8481	0.00172181	-0.00155409		68.8481	0.00307149	-0.01267
68.9148	0.00191334	-0.00169172		68.9148	0.00315925	-0.0130112
68.9815	0.00213101	-0.00183702		68.9815	0.00324763	-0.0133495
69.0482	0.00234584	-0.00198838		69.0482	0.00333787	-0.0136841
69.1149	0.00258414	-0.00214683		69.1149	0.00342927	-0.014015
69.1816	0.00282932	-0.00231385		69.1816	0.00352324	-0.0143422
69.2483	0.00308828	-0.00248704		69.2483	0.00361842	-0.0146664
69.315	0.00335672	-0.00266813		69.315	0.0037162	-0.0149872
69.3818	0.00363894	-0.00285797		69.3818	0.00381714	-0.015304
69.4485	0.0039281	-0.00305567		69.4485	0.00392028	-0.0156177
69.5152	0.00423383	-0.00326126		69.5152	0.00402603	-0.0159289
69.5819	0.004556	-0.00347487		69.5819	0.00413495	-0.0162361
69.6486	0.00489477	-0.00369894		69.6486	0.00424706	-0.0165415
69.7153	0.00523076	-0.00393091		69.7153	0.00436301	-0.0168431
69.782	0.00559309	-0.00417422		69.782	0.00448213	-0.017142
69.8488	0.00596232	-0.0044264		69.8488	0.00460441	-0.0174378
69.9155	0.00634828	-0.00468824		69.9155	0.00473178	-0.0177311
69.9822	0.00674123	-0.00495886		69.9822	0.00486228	-0.0180214
70.0489	0.00714385	-0.00524075		70.0489	0.00499786	-0.0183099
70.1156	0.00757293	-0.00553578		70.1156	0.00513655	-0.0185957
70.1823	0.00799943	-0.00583691		70.1823	0.00528151	-0.0188777
70.249	0.00844281	-0.00615466		70.249	0.0054298	-0.019159
70.3157	0.00890561	-0.00647841		70.3157	0.00558404	-0.0194369
70.3825	0.00937575	-0.00681607		70.3825	0.00574259	-0.0197129
70.4492	0.00985567	-0.00716683		70.4492	0.00590661	-0.0199862
70.5159	0.0103526	-0.00752696		70.5159	0.0060758	-0.0202578
70.5826	0.0108595	-0.00790191		70.5826	0.00625016	-0.0205271
70.6493	0.0113836	-0.00828611		70.6493	0.00643087	-0.0207936
70.716	0.0119176	-0.00868515		70.716	0.00661697	-0.0210578
70.7827	0.0124592	-0.00909535		70.7827	0.0068084	-0.0213204
70.8495	0.0130205	-0.00951827		70.8495	0.00700609	-0.0215816
70.9162	0.0135824	-0.00995583		70.9162	0.0072093	-0.0218394
70.9829	0.0141615	-0.0104044		70.9829	0.00741968	-0.0220957
71.0496	0.014751	-0.0108665		71.0496	0.00763577	-0.0223496
71.1163	0.0153506	-0.0113432		71.1163	0.00785728	-0.0226025
71.183	0.0159678	-0.0118334		71.183	0.00808612	-0.0228528
71.2497	0.0165883	-0.0123353		71.2497	0.00832151	-0.0231011
71.3164	0.0172262	-0.0128517		71.3164	0.00856246	-0.0233469
71.3832	0.017865	-0.0133814		71.3832	0.00881015	-0.0235915
71.4499	0.018524	-0.0139253		71.4499	0.00906403	-0.0238343
71.5166	0.0191813	-0.0144835		71.5166	0.00932483	-0.0240746
71.5833	0.0198615	-0.0150569		71.5833	0.00959225	-0.024313
71.65	0.0205427	-0.0156424		71.65	0.00986505	-0.0245503
71.7167	0.021232	-0.0162404		71.7167	0.0101459	-0.0247853
71.7834	0.0219346	-0.0168551		71.7834	0.0104312	-0.0250185
71.8502	0.0226455	-0.0174837		71.8502	0.0107243	-0.0252494
71.9169	0.0233601	-0.0181254		71.9169	0.0110224	-0.0254795
71.9836	0.0240831	-0.018781		71.9836	0.0113271	-0.0257076
72.0503	0.0248195	-0.0194514		72.0503	0.0116387	-0.0259348
72.117	0.0255547	-0.0201337		72.117	0.0119552	-0.0261597
72.1837	0.026301	-0.0208333		72.1837	0.0122775	-0.026383
72.2504	0.0270609	-0.0215456		72.2504	0.0126058	-0.0266053
72.3171	0.0278126	-0.0222717		72.3171	0.012939	-0.0268255
72.3839	0.0285826	-0.0230103		72.3839	0.0132773	-0.027046
72.4506	0.0293471	-0.0237652		72.4506	0.0136214	-0.0272644
72.5173	0.0301202	-0.0245326		72.5173	0.0139707	-0.027482
72.584	0.0309074	-0.0253125		72.584	0.0143239	-0.0276976
72.6507	0.0316864	-0.0261076		72.6507	0.0146813	-0.0279134
72.7174	0.0324744	-0.0269139		72.7174	0.0150439	-0.0281282
72.7841	0.0332668	-0.0277363		72.7841	0.0154103	-0.0283432
72.8508	0.034061	-0.02857		72.8508	0.01578	-0.0285563
72.9176	0.0348643	-0.0294159		72.9176	0.0161539	-0.0287705
72.9843	0.0356625	-0.0302756		72.9843	0.0165298	-0.028984
73.051	0.0364626	-0.0311492		73.051	0.0169101	-0.0291976
73.1177	0.0372623	-0.0320338		73.1177	0.0172924	-0.0294114
73.1844	0.0380763	-0.0329322		73.1844	0.017678	-0.0296243
73.2511	0.0388802	-0.0338406		73.2511	0.0180647	-0.0298393
73.3178	0.0396864	-0.0347616		73.3178	0.0184534	-0.0300535
73.3846	0.0404949	-0.0356962		73.3846	0.0188444	-0.0302691
73.4513	0.0413056	-0.0366423		73.4513	0.0192357	-0.0304856
73.518	0.0421091	-0.0375983		73.518	0.0196292	-0.0307036
73.5847	0.0429246	-0.0385658		73.5847	0.0200225	-0.0309227
73.6514	0.0437303	-0.0395431		73.6514	0.0204163	-0.0311431
73.7181	0.0445288	-0.0405334		73.7181	0.0208111	-0.0313649
73.7848	0.0453396	-0.0415314		73.7848	0.0212049	-0.0315887
73.8515	0.0461406	-0.0425408		73.8515	0.0215978	-0.0318142
73.9183	0.0469372	-0.0435579		73.9183	0.0219908	-0.0320416
73.985	0.0477435	-0.0445868		73.985	0.0223817	-0.0322709
74.0517	0.0485305	-0.0456234		74.0517	0.0227728	-0.032503
74.1184	0.0493299	-0.0466683		74.1184	0.023161	-0.0327379
74.1851	0.0501224	-0.047726		74.1851	0.0235479	-0.0329751
74.2518	0.0509054	-0.0487866		74.2518	0.0239328	-0.033215
74.3185	0.0516886	-0.0498571		74.3185	0.0243155	-0.0334581
74.3853	0.0524675	-0.0509367		74.3853	0.0246952	-0.0337037
74.452	0.0532441	-0.0520209		74.452	0.0250724	-0.0339531
74.5187	0.0540139	-0.0531148		74.5187	0.0254457	-0.034205
74.5854	0.054784	-0.0542123		74.5854	0.0258164	-0.0344613
74.6521	0.0555473	-0.0553169		74.6521	0.0261839	-0.0347205
74.7188	0.0563012	-0.0564277		74.7188	0.0265469	-0.0349821
74.7855	0.0570554	-0.0575447		74.7855	0.0269055	-0.0352485
74.8522	0.0578029	-0.0586667		74.8522	0.0272606	-0.0355189
74.919	0.0585385	-0.0597914		74.919	0.0276113	-0.0357927
74.9857	0.0592769	-0.0609238		74.9857	0.0279572	-0.0360694
75.0524	0.060006	-0.0620578		75.0524	0.0282976	-0.0363508
75.1191	0.0607259	-0.063197		75.1191	0.0286341	-0.0366362
75.1858	0.061446	-0.0643393		75.1858	0.0289651	-0.0369264
75.2525	0.0621568	-0.0654833		75.2525	0.0292911	-0.0372193
75.3192	0.0628583	-0.0666306		75.3192	0.0296121	-0.0375163
75.386	0.0635601	-0.067781		75.386	0.0299274	-0.0378183
75.4527	0.0642525	-0.0689347		75.4527	0.0302365	-0.0381243
75.5194	0.0649355	-0.0700907		75.5194	0.0305396	-0.0384341
75.5861	0.0656187	-0.0712467		75.5861	0.0308378	-0.0387482
75.6528	0.0662804	-0.0724031		75.6528	0.0311294	-0.039067
75.7195	0.0669519	-0.0735646		75.7195	0.0314151	-0.0393901
75.7862	0.0676043	-0.0747248		75.7862	0.0316944	-0.0397172
75.8529	0.0682569	-0.0758849		75.8529	0.0319683	-0.0400484
75.9197	0.0688974	-0.0770474		75.9197	0.0322358	-0.0403845
75.9864	0.0695284	-0.0782088		75.9864	0.0324959	-0.0407239
76.0531	0.0701473	-0.0793716		76.0531	0.0327504	-0.0410687
76.1198	0.0707662	-0.0805371		76.1198	0.0329992	-0.0414174
76.1865	0.0713853	-0.0816988		76.1865	0.0332403	-0.0417713
76.2532	0.07198	-0.0828621		76.2532	0.033476	-0.0421283
76.3199	0.0725772	-0.0840269		76.3199	0.0337048	-0.0424906
76.3867	0.0731693	-0.0851893		76.3867	0.0339268	-0.0428571
76.4534	0.0737516	-0.0863542		76.4534	0.0341427	-0.0432288
76.5201	0.0743243	-0.0875198		76.5201	0.0343519	-0.0436038
76.5868	0.0748917	-0.0886839		76.5868	0.0345551	-0.043984
76.6535	0.0754493	-0.0898498		76.6535	0.0347514	-0.0443685
76.7202	0.0760043	-0.0910131		76.7202	0.0349414	-0.0447582
76.7869	0.0765468	-0.0921802		76.7869	0.0351255	-0.0451514
76.8536	0.0770769	-0.0933465		76.8536	0.0353034	-0.0455498
76.9204	0.0776138	-0.0945149		76.9204	0.0354747	-0.0459524
76.9871	0.0781409	-0.0956836		76.9871	0.0356392	-0.0463604
77.0538	0.0786529	-0.096855		77.0538	0.0357981	-0.0467727
77.1205	0.079162	-0.0980271		77.1205	0.0359518	-0.0471894
77.1872	0.0796709	-0.0992004		77.1872	0.0360981	-0.0476103
77.2539	0.0801743	-0.100375		77.2539	0.0362402	-0.0480365
77.3206	0.0806651	-0.101555		77.3206	0.0363755	-0.0484663
77.3873	0.0811627	-0.102735		77.3873	0.0365045	-0.0489024
77.4541	0.0816476	-0.103921		77.4541	0.0366287	-0.049342
77.5208	0.08212	-0.105108		77.5208	0.0367474	-0.0497872
77.5875	0.0825991	-0.106298		77.5875	0.0368607	-0.0502366
77.6542	0.0830727	-0.107494		77.6542	0.036968	-0.0506904
77.7209	0.0835432	-0.108693		77.7209	0.0370709	-0.0511488
77.7876	0.0840108	-0.109898		77.7876	0.0371678	-0.0516126
77.8543	0.0844754	-0.111106		77.8543	0.0372609	-0.0520811
77.9211	0.0849369	-0.11232		77.9211	0.0373484	-0.0525539
77.9878	0.085393	-0.113538		77.9878	0.0374321	-0.0530314
78.0545	0.085846	-0.114764		78.0545	0.0375097	-0.0535135
78.1212	0.0863031	-0.115996		78.1212	0.0375845	-0.0540003
78.1879	0.0867598	-0.117233		78.1879	0.0376533	-0.0544917
78.2546	0.0872108	-0.11848		78.2546	0.037719	-0.0549884
78.3213	0.0876686	-0.11973		78.3213	0.0377808	-0.0554891
78.388	0.0881206	-0.120989		78.388	0.0378383	-0.0559945
78.4548	0.088582	-0.122255		78.4548	0.037893	-0.0565045
78.5215	0.0890377	-0.123528		78.5215	0.0379432	-0.0570184
78.5882	0.0894879	-0.12481		78.5882	0.0379896	-0.057538
78.6549	0.0899569	-0.126098		78.6549	0.0380334	-0.0580613
78.7216	0.0904203	-0.127397		78.7216	0.0380751	-0.0585886
78.7883	0.0908807	-0.128702		78.7883	0.0381127	-0.0591208
78.855	0.0913477	-0.130017		78.855	0.0381477	-0.0596577
78.9218	0.0918188	-0.131338		78.9218	0.0381815	-0.0601989
78.9885	0.0922964	-0.132671		78.9885	0.0382116	-0.0607438
79.0552	0.0927807	-0.134008		79.0552	0.0382406	-0.0612937
79.1219	0.093262	-0.135355		79.1219	0.0382671	-0.0618467
79.1886	0.0937595	-0.136712		79.1886	0.0382918	-0.0624048
79.2553	0.0942514	-0.138074		79.2553	0.0383154	-0.062966
79.322	0.0947525	-0.139445		79.322	0.038338	-0.0635322
79.3887	0.0952575	-0.140828		79.3887	0.0383592	-0.0641016
79.4555	0.0957789	-0.142213		79.4555	0.0383799	-0.0646754
79.5222	0.0962971	-0.14361		79.5222	0.0383998	-0.0652534
79.5889	0.0968219	-0.145013		79.5889	0.0384191	-0.0658346
79.6556	0.0973629	-0.146425		79.6556	0.0384386	-0.066419
79.7223	0.0979081	-0.147842		79.7223	0.0384584	-0.0670079
79.789	0.0984621	-0.149265		79.789	0.0384784	-0.0676001
79.8557	0.099023	-0.150697		79.8557	0.038499	-0.0681956
79.9225	0.0995904	-0.152134		79.9225	0.0385207	-0.0687948
79.9892	0.100171	-0.153577		79.9892	0.0385425	-0.0693973
80.0559	0.100762	-0.155026		80.0559	0.0385664	-0.0700031
80.1226	0.101358	-0.156478		80.1226	0.0385917	-0.0706127
80.1893	0.101971	-0.157938		80.1893	0.0386183	-0.0712248
80.256	0.102593	-0.1594		80.256	0.0386469	-0.0718403
80.3227	0.10322	-0.160867		80.3227	0.0386779	-0.0724583
80.3894	0.103865	-0.162337		80.3894	0.0387119	-0.0730792
80.4562	0.104514	-0.163809		80.4562	0.0387474	-0.0737036
80.5229	0.105182	-0.165284		80.5229	0.0387869	-0.0743306
80.5896	0.105866	-0.166763		80.5896	0.0388288	-0.0749605
80.6563	0.10655	-0.168239		80.6563	0.0388731	-0.0755938
80.723	0.10726	-0.169719		80.723	0.0389224	-0.0762291
80.7897	0.107977	-0.171202		80.7897	0.0389743	-0.0768667
80.8564	0.108712	-0.172681		80.8564	0.0390304	-0.0775064
80.9232	0.109455	-0.174159		80.9232	0.03909	-0.0781495
80.9899	0.110214	-0.175638		80.9899	0.0391542	-0.0787946
81.0566	0.110992	-0.177114		81.0566	0.0392227	-0.0794422
81.1233	0.111777	-0.178589		81.1233	0.0392948	-0.0800923
81.19	0.11259	-0.18006		81.19	0.0393722	-0.0807445
81.2567	0.113404	-0.18153		81.2567	0.0394544	-0.0813982
81.3234	0.114244	-0.182993		81.3234	0.0395412	-0.0820554
81.3901	0.115103	-0.184455		81.3901	0.0396328	-0.0827135
81.4569	0.115971	-0.185908		81.4569	0.0397302	-0.0833741
81.5236	0.116857	-0.187359		81.5236	0.0398314	-0.0840375
81.5903	0.117762	-0.188801		81.5903	0.0399384	-0.0847024
81.657	0.118686	-0.190238		81.657	0.0400514	-0.0853689
81.7237	0.119629	-0.191666		81.7237	0.0401697	-0.0860379
81.7904	0.12059	-0.193089		81.7904	0.0402929	-0.0867083
81.8571	0.121563	-0.194503		81.8571	0.0404212	-0.0873812
81.9238	0.122565	-0.195907		81.9238	0.0405559	-0.0880559
81.9906	0.123577	-0.197303		81.9906	0.0406958	-0.0887317
82.0573	0.124618	-0.198689		82.0573	0.0408411	-0.089411
82.124	0.125669	-0.200064		82.124	0.0409929	-0.0900904
82.1907	0.12674	-0.201428		82.1907	0.0411503	-0.0907733
82.2574	0.12784	-0.202782		82.2574	0.0413131	-0.0914564
82.3241	0.128952	-0.204124		82.3241	0.0414819	-0.0921427
82.3908	0.130087	-0.205454		82.3908	0.0416554	-0.0928302
82.4576	0.131239	-0.206772		82.4576	0.0418355	-0.0935199
82.5243	0.132414	-0.208074		82.5243	0.042022	-0.0942116
82.591	0.13361	-0.209368		82.591	0.0422143	-0.0949043
82.6577	0.134817	-0.210644		82.6577	0.0424116	-0.0955998
82.7244	0.136056	-0.211906		82.7244	0.0426154	-0.0962964
82.7911	0.137317	-0.213155		82.7911	0.0428253	-0.0969949
82.8578	0.138588	-0.214387		82.8578	0.0430407	-0.0976953
82.9245	0.139881	-0.215605		82.9245	0.0432613	-0.0983973
82.9913	0.141197	-0.21681		82.9913	0.0434886	-0.0991002
83.058	0.142533	-0.217995		83.058	0.0437218	-0.0998058
83.1247	0.143893	-0.219165		83.1247	0.0439602	-0.100513
83.1914	0.145266	-0.220322		83.1914	0.0442045	-0.101222
83.2581	0.146669	-0.221459		83.2581	0.0444557	-0.101932
83.3248	0.148077	-0.222578		83.3248	0.044712	-0.102644
83.3915	0.149517	-0.223684		83.3915	0.044974	-0.103358
83.4583	0.150969	-0.224771		83.4583	0.0452422	-0.104073
83.525	0.152444	-0.225839		83.525	0.0455167	-0.104789
83.5917	0.153944	-0.226891		83.5917	0.0457963	-0.105508
83.6584	0.155454	-0.227927		83.6584	0.046083	-0.106227
83.7251	0.156978	-0.228945		83.7251	0.0463741	-0.106948
83.7918	0.158528	-0.229943		83.7918	0.0466718	-0.107669
83.8585	0.1601	-0.230925		83.8585	0.0469757	-0.108393
83.9252	0.161684	-0.23189		83.9252	0.0472843	-0.109118
83.992	0.163283	-0.232835		83.992	0.0476007	-0.109843
84.0587	0.164894	-0.233766		84.0587	0.0479213	-0.11057
84.1254	0.16653	-0.234676		84.1254	0.048249	-0.111297
84.1921	0.168182	-0.235573		84.1921	0.0485811	-0.112025
84.2588	0.169845	-0.23645		84.2588	0.0489204	-0.112754
84.3255	0.171523	-0.237311		84.3255	0.0492653	-0.113485
84.3922	0.173226	-0.238155		84.3922	0.049615	-0.114216
84.459	0.174931	-0.238982		84.459	0.0499719	-0.114947
84.5257	0.176652	-0.239795		84.5257	0.0503337	-0.115679
84.5924	0.178396	-0.240589		84.5924	0.0507024	-0.116412
84.6591	0.180146	-0.24137		84.6591	0.0510763	-0.117144
84.7258	0.18191	-0.242137		84.7258	0.0514552	-0.117877
84.7925	0.183677	-0.242886		84.7925	0.0518413	-0.118611
84.8592	0.185461	-0.243623		84.8592	0.0522325	-0.119345
84.9259	0.187257	-0.244348		84.9259	0.0526289	-0.120079
84.9927	0.189067	-0.245056		84.9927	0.0530315	-0.120811
85.0594	0.190873	-0.245753		85.0594	0.0534395	-0.121545
85.1261	0.192706	-0.246439		85.1261	0.0538537	-0.122279
85.1928	0.194531	-0.247112		85.1928	0.054273	-0.123011
85.2595	0.196371	-0.247773		85.2595	0.0546979	-0.123745
85.3262	0.198216	-0.248425		85.3262	0.055128	-0.124477
85.3929	0.200065	-0.249067		85.3929	0.0555633	-0.125208
85.4597	0.201929	-0.249699		85.4597	0.0560044	-0.125939
85.5264	0.203788	-0.250323		85.5264	0.0564506	-0.12667
85.5931	0.205651	-0.250939		85.5931	0.0569024	-0.1274
85.6598	0.207519	-0.251547		85.6598	0.0573594	-0.128129
85.7265	0.209392	-0.25215		85.7265	0.0578209	-0.128856
85.7932	0.211257	-0.252744		85.7932	0.0582879	-0.129583
85.8599	0.21313	-0.253336		85.8599	0.0587604	-0.130308
85.9266	0.215006	-0.253924		85.9266	0.0592365	-0.131033
85.9934	0.216876	-0.254506		85.9934	0.059718	-0.131756
86.0601	0.218742	-0.255087		86.0601	0.060204	-0.132477
86.1268	0.220611	-0.255664		86.1268	0.0606957	-0.133198
86.1935	0.222474	-0.256243		86.1935	0.0611907	-0.133916
86.2602	0.224332	-0.256818		86.2602	0.0616902	-0.134632
86.3269	0.226192	-0.257393		86.3269	0.0621932	-0.135347
86.3936	0.228037	-0.25797		86.3936	0.0627019	-0.13606
86.4603	0.229887	-0.258547		86.4603	0.0632129	-0.136772
86.5271	0.231718	-0.259126		86.5271	0.0637296	-0.137481
86.5938	0.233544	-0.25971		86.5938	0.0642488	-0.138188
86.6605	0.235365	-0.260294		86.6605	0.0647725	-0.138893
86.7272	0.237175	-0.260885		86.7272	0.0652987	-0.139596
86.7939	0.238973	-0.26148		86.7939	0.0658296	-0.140297
86.8606	0.24076	-0.26208		86.8606	0.0663627	-0.140995
86.9273	0.242541	-0.262684		86.9273	0.0668993	-0.141691
86.9941	0.244305	-0.263297		86.9941	0.0674393	-0.142386
87.0608	0.24605	-0.263916		87.0608	0.067982	-0.143077
87.1275	0.247787	-0.264542		87.1275	0.068527	-0.143766
87.1942	0.249507	-0.265176		87.1942	0.0690753	-0.144453
87.2609	0.251217	-0.265821		87.2609	0.0696259	-0.145137
87.3276	0.252898	-0.266472		87.3276	0.0701792	-0.145819
87.3943	0.254583	-0.267133		87.3943	0.0707334	-0.146498
87.461	0.256237	-0.267807		87.461	0.0712912	-0.147176
87.5278	0.257873	-0.268488		87.5278	0.0718511	-0.14785
87.5945	0.259497	-0.269181		87.5945	0.0724122	-0.148522
87.6612	0.261101	-0.269886		87.6612	0.0729754	-0.149193
87.7279	0.262677	-0.270603		87.7279	0.0735407	-0.149861
87.7946	0.264242	-0.27133		87.7946	0.0741073	-0.150528
87.8613	0.265798	-0.272069		87.8613	0.0746758	-0.151191
87.928	0.26732	-0.272821		87.928	0.0752453	-0.151853
87.9948	0.268822	-0.273585		87.9948	0.0758168	-0.152512
88.0615	0.270303	-0.274362		88.0615	0.0763891	-0.153171
88.1282	0.271762	-0.275153		88.1282	0.0769634	-0.153827
88.1949	0.27321	-0.275957		88.1949	0.0775384	-0.154482
88.2616	0.274625	-0.276774		88.2616	0.0781143	-0.155135
88.3283	0.276028	-0.277604		88.3283	0.0786926	-0.155786
88.395	0.277408	-0.278447		88.395	0.0792709	-0.156437
88.4617	0.278763	-0.279308		88.4617	0.0798515	-0.157086
88.5285	0.280098	-0.28018		88.5285	0.0804329	-0.157734
88.5952	0.281408	-0.281066		88.5952	0.0810156	-0.158383
88.6619	0.282695	-0.281966		88.6619	0.0815987	-0.159029
88.7286	0.283967	-0.282881		88.7286	0.0821835	-0.159675
88.7953	0.285216	-0.28381		88.7953	0.0827705	-0.160321
88.862	0.28644	-0.284754		88.862	0.0833577	-0.160966
88.9287	0.287651	-0.285712		88.9287	0.0839463	-0.161611
88.9955	0.288835	-0.286684		88.9955	0.084537	-0.162257
89.0622	0.290004	-0.28767		89.0622	0.0851291	-0.162902
89.1289	0.291147	-0.28867		89.1289	0.0857223	-0.163548
89.1956	0.292267	-0.289686		89.1956	0.0863165	-0.164194
89.2623	0.293372	-0.290717		89.2623	0.086914	-0.164841
89.329	0.294457	-0.29176		89.329	0.0875122	-0.165488
89.3957	0.295529	-0.292819		89.3957	0.0881119	-0.166136
89.4624	0.296574	-0.293891		89.4624	0.0887142	-0.166785
89.5292	0.297614	-0.294977		89.5292	0.0893178	-0.167437
89.5959	0.298626	-0.29608		89.5959	0.0899244	-0.168088
89.6626	0.299623	-0.297194		89.6626	0.090533	-0.168742
89.7293	0.300602	-0.298326		89.7293	0.0911433	-0.169397
89.796	0.301575	-0.29947		89.796	0.091757	-0.170054
89.8627	0.302521	-0.300626		89.8627	0.0923724	-0.170713
89.9294	0.303461	-0.301799		89.9294	0.09299	-0.171374
89.9962	0.304392	-0.302984		89.9962	0.0936112	-0.172038
90.0629	0.305298	-0.304183		90.0629	0.0942337	-0.172704
90.1296	0.306203	-0.305396		90.1296	0.0948605	-0.173372
90.1963	0.307095	-0.306623		90.1963	0.0954889	-0.174043
90.263	0.307968	-0.307862		90.263	0.0961206	-0.174715
90.3297	0.308834	-0.309116		90.3297	0.0967555	-0.175392
90.3964	0.3097	-0.310379		90.3964	0.0973933	-0.17607
90.4631	0.310551	-0.311665		90.4631	0.0980346	-0.176753
90.5299	0.311395	-0.31296		90.5299	0.0986778	-0.177438
90.5966	0.312233	-0.314265		90.5966	0.0993245	-0.178127
90.6633	0.313062	-0.315581		90.6633	0.0999743	-0.178818
90.73	0.313894	-0.31691		90.73	0.100628	-0.179513
90.7967	0.314718	-0.318257		90.7967	0.101284	-0.180212
90.8634	0.315535	-0.319615		90.8634	0.101942	-0.180913
90.9301	0.316356	-0.320983		90.9301	0.102605	-0.181618
90.9968	0.317169	-0.322365		90.9968	0.10327	-0.182328
91.0636	0.317985	-0.323754		91.0636	0.103937	-0.18304
91.1303	0.318802	-0.325165		91.1303	0.104608	-0.183756
91.197	0.319617	-0.326575		91.197	0.105281	-0.184476
91.2637	0.320432	-0.328008		91.2637	0.105957	-0.1852
91.3304	0.321258	-0.32945		91.3304	0.106635	-0.185928
91.3971	0.322082	-0.330903		91.3971	0.107317	-0.186659
91.4638	0.322907	-0.332365		91.4638	0.107999	-0.187394
91.5306	0.323745	-0.333838		91.5306	0.108685	-0.188132
91.5973	0.324578	-0.335321		91.5973	0.109372	-0.188875
91.664	0.325423	-0.336816		91.664	0.110062	-0.189621
91.7307	0.326274	-0.338322		91.7307	0.110752	-0.190371
91.7974	0.327136	-0.339837		91.7974	0.111444	-0.191125
91.8641	0.327996	-0.341362		91.8641	0.112137	-0.191881
91.9308	0.328876	-0.342897		91.9308	0.112832	-0.192642
91.9975	0.329764	-0.344444		91.9975	0.113527	-0.193407
92.0643	0.330653	-0.345992		92.0643	0.114223	-0.194175
92.131	0.331559	-0.347559		92.131	0.114919	-0.194947
92.1977	0.332479	-0.349136		92.1977	0.115614	-0.195722
92.2644	0.33341	-0.350715		92.2644	0.11631	-0.1965
92.3311	0.334351	-0.352305		92.3311	0.117006	-0.197282
92.3978	0.335303	-0.353904		92.3978	0.1177	-0.198067
92.4645	0.336272	-0.355513		92.4645	0.118394	-0.198855
92.5313	0.337255	-0.357124		92.5313	0.119087	-0.199647
92.598	0.338252	-0.358743		92.598	0.119778	-0.200441
92.6647	0.339265	-0.360375		92.6647	0.120467	-0.201239
92.7314	0.340292	-0.362019		92.7314	0.121153	-0.202039
92.7981	0.341336	-0.36366		92.7981	0.121838	-0.202842
92.8648	0.342396	-0.365314		92.8648	0.12252	-0.203649
92.9315	0.34347	-0.366978		92.9315	0.123198	-0.204458
92.9982	0.34456	-0.368642		92.9982	0.123874	-0.20527
93.065	0.345665	-0.370317		93.065	0.124545	-0.206085
93.1317	0.346795	-0.371994		93.1317	0.125213	-0.206902
93.1984	0.347941	-0.373679		93.1984	0.125877	-0.207722
93.2651	0.349103	-0.375368		93.2651	0.126536	-0.208545
93.3318	0.350282	-0.377066		93.3318	0.127189	-0.20937
93.3985	0.351487	-0.378775		93.3985	0.127839	-0.210198
93.4652	0.352695	-0.380484		93.4652	0.128483	-0.211029
93.532	0.353941	-0.382196		93.532	0.129121	-0.211862
93.5987	0.355194	-0.383917		93.5987	0.129754	-0.212698
93.6654	0.356472	-0.385648		93.6654	0.130381	-0.213536
93.7321	0.357766	-0.387372		93.7321	0.131001	-0.214377
93.7988	0.359085	-0.389114		93.7988	0.131614	-0.21522
93.8655	0.360421	-0.390848		93.8655	0.132221	-0.216066
93.9322	0.361774	-0.392595		93.9322	0.132822	-0.216914
93.9989	0.363154	-0.394349		93.9989	0.133415	-0.217766
94.0657	0.364551	-0.396096		94.0657	0.134001	-0.218619
94.1324	0.365974	-0.397862		94.1324	0.134581	-0.219476
94.1991	0.367414	-0.39962		94.1991	0.135152	-0.220335
94.2658	0.368881	-0.401386		94.2658	0.135716	-0.221197
94.3325	0.370362	-0.403166		94.3325	0.136273	-0.222061
94.3992	0.371865	-0.404944		94.3992	0.136822	-0.222928
94.4659	0.373402	-0.406724		94.4659	0.137363	-0.223798
94.5327	0.374948	-0.408504		94.5327	0.137897	-0.224671
94.5994	0.376519	-0.410293		94.5994	0.138424	-0.225547
94.6661	0.37811	-0.412093		94.6661	0.138942	-0.226424
94.7328	0.379727	-0.413894		94.7328	0.139453	-0.227305
94.7995	0.381372	-0.415694		94.7995	0.139958	-0.228189
94.8662	0.383025	-0.417504		94.8662	0.140454	-0.229076
94.9329	0.384715	-0.419314		94.9329	0.140944	-0.229965
94.9996	0.386416	-0.421134		94.9996	0.141426	-0.230856
95.0664	0.388143	-0.422964		95.0664	0.141901	-0.23175
95.1331	0.3899	-0.424794		95.1331	0.14237	-0.232648
95.1998	0.391673	-0.426622		95.1998	0.142833	-0.233548
95.2665	0.393466	-0.428461		95.2665	0.143289	-0.234451
95.3332	0.395281	-0.430307		95.3332	0.143739	-0.235355
95.3999	0.39712	-0.432165		95.3999	0.144184	-0.236262
95.4666	0.398981	-0.434018		95.4666	0.144623	-0.237171
95.5333	0.40087	-0.435885		95.5333	0.145057	-0.238082
95.6001	0.402779	-0.43775		95.6001	0.145486	-0.238996
95.6668	0.404708	-0.439632		95.6668	0.145912	-0.239912
95.7335	0.406657	-0.441513		95.7335	0.146333	-0.240829
95.8002	0.408625	-0.443404		95.8002	0.14675	-0.241747
95.8669	0.410623	-0.445302		95.8669	0.147165	-0.242668
95.9336	0.412641	-0.447219		95.9336	0.147576	-0.243589
96.0003	0.41468	-0.449135		96.0003	0.147986	-0.244512
96.0671	0.416737	-0.45106		96.0671	0.148393	-0.245435
96.1338	0.418816	-0.452991		96.1338	0.148799	-0.24636
96.2005	0.420917	-0.454933		96.2005	0.149204	-0.247284
96.2672	0.423039	-0.456883		96.2672	0.149608	-0.24821
96.3339	0.42518	-0.458849		96.3339	0.150012	-0.249134
96.4006	0.427342	-0.460825		96.4006	0.150417	-0.250059
96.4673	0.429524	-0.462809		96.4673	0.150821	-0.250983
96.534	0.43173	-0.464802		96.534	0.151228	-0.251906
96.6008	0.433956	-0.466812		96.6008	0.151637	-0.252829
96.6675	0.436203	-0.46883		96.6675	0.152047	-0.25375
96.7342	0.43846	-0.470857		96.7342	0.152459	-0.25467
96.8009	0.440751	-0.4729		96.8009	0.152876	-0.255587
96.8676	0.443052	-0.474953		96.8676	0.153294	-0.256502
96.9343	0.445375	-0.477026		96.9343	0.153718	-0.257416
97.001	0.447721	-0.479114		97.001	0.154146	-0.258326
97.0678	0.450078	-0.481213		97.0678	0.154578	-0.259233
97.1345	0.452458	-0.483318		97.1345	0.155015	-0.260137
97.2012	0.454857	-0.485442		97.2012	0.155458	-0.261037
97.2679	0.457279	-0.487585		97.2679	0.155907	-0.261933
97.3346	0.459716	-0.489737		97.3346	0.156361	-0.262825
97.4013	0.462172	-0.491906		97.4013	0.156824	-0.263713
97.468	0.464648	-0.494096		97.468	0.157292	-0.264595
97.5347	0.46714	-0.496293		97.5347	0.157768	-0.265473
97.6015	0.469654	-0.498509		97.6015	0.158251	-0.266345
97.6682	0.472177	-0.500746		97.6682	0.158742	-0.267212
97.7349	0.474726	-0.50299		97.7349	0.159241	-0.268072
97.8016	0.477295	-0.505265		97.8016	0.159748	-0.268927
97.8683	0.479876	-0.507537		97.8683	0.160264	-0.269775
97.935	0.48248	-0.509841		97.935	0.160789	-0.270617
98.0017	0.485099	-0.512153		98.0017	0.161322	-0.271451
98.0685	0.487738	-0.514477		98.0685	0.161864	-0.272279
98.1352	0.490389	-0.516827		98.1352	0.162416	-0.273101
98.2019	0.49306	-0.519189		98.2019	0.162978	-0.273914
98.2686	0.495747	-0.521562		98.2686	0.163548	-0.27472
98.3353	0.498446	-0.523955		98.3353	0.164128	-0.275519
98.402	0.501177	-0.526366		98.402	0.164717	-0.276309
98.4687	0.503911	-0.528789		98.4687	0.165316	-0.277092
98.5354	0.506668	-0.531225		98.5354	0.165926	-0.277868
98.6022	0.509434	-0.533679		98.6022	0.166544	-0.278636
98.6689	0.512225	-0.536154		98.6689	0.167173	-0.279395
98.7356	0.515029	-0.53863		98.7356	0.167812	-0.280147
98.8023	0.517855	-0.541126		98.8023	0.16846	-0.28089
98.869	0.520684	-0.543642		98.869	0.169118	-0.281626
98.9357	0.523535	-0.546163		98.9357	0.169786	-0.282354
99.0024	0.526409	-0.548703		99.0024	0.170465	-0.283074
99.0692	0.529285	-0.551253		99.0692	0.171152	-0.283786
99.1359	0.532183	-0.553817		99.1359	0.17185	-0.284492
99.2026	0.535096	-0.55639		99.2026	0.172557	-0.285189
99.2693	0.538019	-0.558976		99.2693	0.173273	-0.285879
99.336	0.540964	-0.561571		99.336	0.173999	-0.286562
99.4027	0.543914	-0.564181		99.4027	0.174736	-0.287239
99.4694	0.546883	-0.566801		99.4694	0.17548	-0.287909
99.5361	0.549858	-0.56943		99.5361	0.176235	-0.288572
99.6029	0.552855	-0.572064		99.6029	0.176999	-0.289229
99.6696	0.555864	-0.574718		99.6696	0.177773	-0.28988
99.7363	0.558882	-0.577374		99.7363	0.178555	-0.290526
99.803	0.561915	-0.580031		99.803	0.179346	-0.291166
99.8697	0.564951	-0.582709		99.8697	0.180146	-0.291802
99.9364	0.568008	-0.585388		99.9364	0.180956	-0.292433
100.003	0.571078	-0.588079		100.003	0.181773	-0.29306
100.07	0.574152	-0.590773		100.07	0.1826	-0.293682
100.137	0.577236	-0.593474		100.137	0.183435	-0.294301
100.203	0.580332	-0.596181		100.203	0.184279	-0.294917
100.27	0.58344	-0.598897		100.27	0.185131	-0.295531
100.337	0.58656	-0.601624		100.337	0.185992	-0.296142
100.403	0.589691	-0.604351		100.403	0.18686	-0.296751
100.47	0.592825	-0.607081		100.47	0.187737	-0.297359
100.537	0.59597	-0.609821		100.537	0.188622	-0.297965
100.604	0.599128	-0.612562		100.604	0.189515	-0.298572
100.67	0.602284	-0.615312		100.67	0.190416	-0.299178
100.737	0.605456	-0.618064		100.737	0.191325	-0.299785
100.804	0.608636	-0.620828		100.804	0.19224	-0.300392
100.87	0.611817	-0.62359		100.87	0.193164	-0.301
100.937	0.615011	-0.626365		100.937	0.194096	-0.30161
101.004	0.618206	-0.629139		101.004	0.195035	-0.302223
101.071	0.62142	-0.631923		101.071	0.195981	-0.302837
101.137	0.624629	-0.634707		101.137	0.196935	-0.303456
101.204	0.627843	-0.637503		101.204	0.197895	-0.304078
101.271	0.631072	-0.640299		101.271	0.198863	-0.304703
101.337	0.634309	-0.643103		101.337	0.199838	-0.305333
101.404	0.637536	-0.645909		101.404	0.200819	-0.305968
101.471	0.640786	-0.648735		101.471	0.201807	-0.306608
101.538	0.644032	-0.651562		101.538	0.202803	-0.307254
101.604	0.647279	-0.654387		101.604	0.203805	-0.307906
101.671	0.650538	-0.657231		101.671	0.204813	-0.308564
101.738	0.653804	-0.660076		101.738	0.205828	-0.309229
101.804	0.65707	-0.662932		101.804	0.206849	-0.309902
101.871	0.660346	-0.665797		101.871	0.207877	-0.310582
101.938	0.663621	-0.668672		101.938	0.20891	-0.31127
102.005	0.666903	-0.671557		102.005	0.209951	-0.311966
102.071	0.670187	-0.674452		102.071	0.210997	-0.312671
102.138	0.673476	-0.677357		102.138	0.212048	-0.313386
102.205	0.676766	-0.680273		102.205	0.213107	-0.314109
102.271	0.680073	-0.683198		102.271	0.21417	-0.314842
102.338	0.683369	-0.686141		102.338	0.215239	-0.315585
102.405	0.686685	-0.689096		102.405	0.216315	-0.316338
102.472	0.689996	-0.692063		102.472	0.217395	-0.317102
102.538	0.693306	-0.695038		102.538	0.218481	-0.317875
102.605	0.696632	-0.698033		102.605	0.219572	-0.31866
102.672	0.699957	-0.701039		102.672	0.220668	-0.319456
102.738	0.703288	-0.704067		102.738	0.22177	-0.320264
102.805	0.706628	-0.707113		102.805	0.222877	-0.321082
102.872	0.709965	-0.710169		102.872	0.223989	-0.321912
102.939	0.713319	-0.713237		102.939	0.225106	-0.322754
103.005	0.716669	-0.716326		103.005	0.226228	-0.323607
103.072	0.720028	-0.719438		103.072	0.227354	-0.324473
103.139	0.723402	-0.722568		103.139	0.228486	-0.325351
103.205	0.726773	-0.725717		103.205	0.229622	-0.326241
103.272	0.730149	-0.728881		103.272	0.230763	-0.327142
103.339	0.733532	-0.732064		103.339	0.231909	-0.328057
103.406	0.736932	-0.735269		103.406	0.233058	-0.328983
103.472	0.74033	-0.738495		103.472	0.234212	-0.329922
103.539	0.743742	-0.741743		103.539	0.235371	-0.330873
103.606	0.747161	-0.745013		103.606	0.236533	-0.331836
103.672	0.750595	-0.748303		103.672	0.2377	-0.332812
103.739	0.754026	-0.751606		103.739	0.238871	-0.3338
103.806	0.757474	-0.754942		103.806	0.240045	-0.334799
103.873	0.760939	-0.758296		103.873	0.241224	-0.335811
103.939	0.764406	-0.761675		103.939	0.242406	-0.336834
104.006	0.767883	-0.765075		104.006	0.243592	-0.33787
104.073	0.771374	-0.76849		104.073	0.244781	-0.338918
104.139	0.774883	-0.771933		104.139	0.245974	-0.339977
104.206	0.778396	-0.775401		104.206	0.24717	-0.341047
104.273	0.781926	-0.77889		104.273	0.24837	-0.34213
104.339	0.785474	-0.782404		104.339	0.249573	-0.343223
104.406	0.789026	-0.785939		104.406	0.250779	-0.344327
104.473	0.792605	-0.789495		104.473	0.251988	-0.345442
104.54	0.796189	-0.793075		104.54	0.253199	-0.346568
104.606	0.799794	-0.79668		104.606	0.254413	-0.347705
104.673	0.803419	-0.800305		104.673	0.255629	-0.348853
104.74	0.807056	-0.803952		104.74	0.256848	-0.35001
104.806	0.810707	-0.807613		104.806	0.258069	-0.351179
104.873	0.814385	-0.811307		104.873	0.259293	-0.352357
104.94	0.818081	-0.815025		104.94	0.260518	-0.353545
105.007	0.821791	-0.818755		105.007	0.261744	-0.354742
105.073	0.825532	-0.822508		105.073	0.262973	-0.355949
105.14	0.829278	-0.826282		105.14	0.264203	-0.357165
105.207	0.833061	-0.830082		105.207	0.265434	-0.358391
105.273	0.83685	-0.833902		105.273	0.266666	-0.359626
105.34	0.840678	-0.837734		105.34	0.267899	-0.360868
105.407	0.844525	-0.841602		105.407	0.269134	-0.362121
105.474	0.848389	-0.84547		105.474	0.270368	-0.363381
105.54	0.852282	-0.849372		105.54	0.271603	-0.364651
105.607	0.856199	-0.853287		105.607	0.272839	-0.365928
105.674	0.860137	-0.857225		105.674	0.274074	-0.367215
105.74	0.864105	-0.861174		105.74	0.27531	-0.368508
105.807	0.868109	-0.865156		105.807	0.276545	-0.36981
105.874	0.872123	-0.869141		105.874	0.27778	-0.371119
105.941	0.876176	-0.873156		105.941	0.279015	-0.372436
106.007	0.880256	-0.877185		106.007	0.280249	-0.373761
106.074	0.884367	-0.881226		106.074	0.281481	-0.375094
106.141	0.888506	-0.88529		106.141	0.282713	-0.376434
106.207	0.892667	-0.889375		106.207	0.283945	-0.377782
106.274	0.896867	-0.893472		106.274	0.285174	-0.379137
106.341	0.901096	-0.897589		106.341	0.286402	-0.380499
106.408	0.905356	-0.90172		106.408	0.287629	-0.381869
106.474	0.909644	-0.905873		106.474	0.288854	-0.383245
106.541	0.913975	-0.910046		106.541	0.290078	-0.384629
106.608	0.918325	-0.914232		106.608	0.291299	-0.386019
106.674	0.922719	-0.91844		106.674	0.29252	-0.387417
106.741	0.92714	-0.922659		106.741	0.293737	-0.388822
106.808	0.931595	-0.926897		106.808	0.294953	-0.390234
106.875	0.936091	-0.93116		106.875	0.296166	-0.391652
106.941	0.940618	-0.935441		106.941	0.297378	-0.393078
107.008	0.945179	-0.939735		107.008	0.298587	-0.39451
107.075	0.94977	-0.944051		107.075	0.299795	-0.39595
107.141	0.954395	-0.948386		107.141	0.301	-0.397396
107.208	0.959062	-0.952735		107.208	0.302202	-0.398848
107.275	0.963761	-0.957113		107.275	0.303403	-0.400309
107.342	0.968492	-0.961503		107.342	0.304601	-0.401775
107.408	0.973259	-0.965923		107.408	0.305797	-0.403248
107.475	0.978067	-0.970356		107.475	0.306991	-0.404729
107.542	0.982908	-0.974809		107.542	0.308183	-0.406215
107.608	0.987776	-0.979293		107.608	0.309373	-0.407709
107.675	0.992685	-0.983791		107.675	0.310562	-0.409209
107.742	0.99764	-0.988308		107.742	0.311748	-0.410716
107.809	1.00262	-0.992857		107.809	0.312933	-0.412229
107.875	1.00763	-0.997426		107.875	0.314116	-0.41375
107.942	1.01268	-1.00202		107.942	0.315297	-0.415277
108.009	1.01776	-1.00663		108.009	0.316477	-0.416811
108.075	1.02288	-1.01128		108.075	0.317656	-0.418351
108.142	1.02803	-1.01594		108.142	0.318834	-0.419898
108.209	1.03321	-1.02063		108.209	0.320011	-0.421451
108.276	1.03843	-1.02534		108.276	0.321188	-0.423012
108.342	1.04368	-1.03009		108.342	0.322363	-0.424579
108.409	1.04896	-1.03486		108.409	0.323539	-0.426153
108.476	1.05428	-1.03966		108.476	0.324714	-0.427733
108.542	1.05962	-1.04448		108.542	0.32589	-0.42932
108.609	1.06499	-1.04933		108.609	0.327066	-0.430914
108.676	1.0704	-1.05421		108.676	0.328242	-0.432514
108.743	1.07582	-1.05912		108.743	0.329419	-0.434121
108.809	1.08129	-1.06405		108.809	0.330597	-0.435735
108.876	1.08678	-1.06902		108.876	0.331777	-0.437355
108.943	1.09229	-1.07402		108.943	0.332957	-0.438982
109.009	1.09784	-1.07904		109.009	0.33414	-0.440615
109.076	1.10341	-1.08409		109.076	0.335325	-0.442255
109.143	1.109	-1.08917		109.143	0.336511	-0.443903
109.21	1.11462	-1.09428		109.21	0.337701	-0.445557
109.276	1.12026	-1.09942		109.276	0.338892	-0.447217
109.343	1.12592	-1.1046		109.343	0.340088	-0.448884
109.41	1.13161	-1.1098		109.41	0.341286	-0.450558
109.476	1.13731	-1.11503		109.476	0.342488	-0.452239
109.543	1.14305	-1.12029		109.543	0.343694	-0.453926
109.61	1.14879	-1.12558		109.61	0.344904	-0.45562
109.677	1.15456	-1.1309		109.677	0.346119	-0.45732
109.743	1.16034	-1.13626		109.743	0.347338	-0.459028
109.81	1.16614	-1.14164		109.81	0.348561	-0.460742
109.877	1.17196	-1.14705		109.877	0.349791	-0.462463
109.943	1.17779	-1.15248		109.943	0.351026	-0.464191
110.01	1.18364	-1.15796		110.01	0.352266	-0.465925
110.077	1.1895	-1.16346		110.077	0.353513	-0.467666
110.144	1.19538	-1.16898		110.144	0.354767	-0.469414
110.21	1.20127	-1.17453		110.21	0.356026	-0.471169
110.277	1.20717	-1.18012		110.277	0.357293	-0.47293
110.344	1.21308	-1.18573		110.344	0.358567	-0.474698
110.41	1.21901	-1.19137		110.41	0.359848	-0.476473
110.477	1.22495	-1.19704		110.477	0.361138	-0.478254
110.544	1.23089	-1.20274		110.544	0.362435	-0.480041
110.611	1.23685	-1.20845		110.611	0.363741	-0.481835
110.677	1.24282	-1.2142		110.677	0.365055	-0.483636
110.744	1.24879	-1.21998		110.744	0.366377	-0.485443
110.811	1.25477	-1.22577		110.811	0.36771	-0.487256
110.877	1.26077	-1.2316		110.877	0.369052	-0.489076
110.944	1.26677	-1.23745		110.944	0.370403	-0.490901
111.011	1.27278	-1.24332		111.011	0.371765	-0.492733
111.078	1.27879	-1.24922		111.078	0.373137	-0.494572
111.144	1.28481	-1.25515		111.144	0.374519	-0.496416
111.211	1.29085	-1.26108		111.211	0.375912	-0.498266
111.278	1.29688	-1.26705		111.278	0.377316	-0.500122
111.344	1.30292	-1.27305		111.344	0.378731	-0.501983
111.411	1.30898	-1.27906		111.411	0.380158	-0.50385
111.478	1.31504	-1.2851		111.478	0.381597	-0.505723
111.545	1.3211	-1.29115		111.545	0.383048	-0.5076
111.611	1.32718	-1.29723		111.611	0.38451	-0.509483
111.678	1.33327	-1.30333		111.678	0.385985	-0.511371
111.745	1.33936	-1.30945		111.745	0.387473	-0.513264
111.811	1.34545	-1.3156		111.811	0.388973	-0.515161
111.878	1.35155	-1.32176		111.878	0.390488	-0.517063
111.945	1.35767	-1.32794		111.945	0.392014	-0.518969
112.012	1.36379	-1.33414		112.012	0.393555	-0.52088
112.078	1.36993	-1.34036		112.078	0.395109	-0.522795
112.145	1.37606	-1.3466		112.145	0.396676	-0.524714
112.212	1.38221	-1.35286		112.212	0.398258	-0.526636
112.278	1.38838	-1.35913		112.278	0.399854	-0.528561
112.345	1.39454	-1.36543		112.345	0.401463	-0.53049
112.412	1.40072	-1.37174		112.412	0.403087	-0.532423
112.479	1.40691	-1.37808		112.479	0.404726	-0.534358
112.545	1.41311	-1.38442		112.545	0.406378	-0.536295
112.612	1.41933	-1.39079		112.612	0.408045	-0.538235
112.679	1.42556	-1.39716		112.679	0.409728	-0.540178
112.745	1.43179	-1.40357		112.745	0.411424	-0.54212
112.812	1.43805	-1.40998		112.812	0.413135	-0.544066
112.879	1.44431	-1.41641		112.879	0.414861	-0.546016
112.946	1.45058	-1.42285		112.946	0.416601	-0.54797
113.012	1.45688	-1.42931		113.012	0.418357	-0.549918
113.079	1.46318	-1.43579		113.079	0.420126	-0.55187
113.146	1.4695	-1.44228		113.146	0.42191	-0.553826
113.212	1.47584	-1.44879		113.212	0.42371	-0.555776
113.279	1.48219	-1.4553		113.279	0.425522	-0.557731
113.346	1.48856	-1.46184		113.346	0.427351	-0.559688
113.412	1.49494	-1.46838		113.412	0.429192	-0.561641
113.479	1.50134	-1.47495		113.479	0.431048	-0.563596
113.546	1.50776	-1.48152		113.546	0.432918	-0.565546
113.613	1.5142	-1.48811		113.613	0.434802	-0.5675
113.679	1.52065	-1.49471		113.679	0.4367	-0.569458
113.746	1.52713	-1.50133		113.746	0.438611	-0.57141
113.813	1.53361	-1.50796		113.813	0.440535	-0.573365
113.879	1.54012	-1.51459		113.879	0.442473	-0.575314
113.946	1.54665	-1.52124		113.946	0.444424	-0.577267
114.013	1.5532	-1.5279		114.013	0.446387	-0.579214
114.08	1.55977	-1.53458		114.08	0.448364	-0.581165
114.146	1.56636	-1.54126		114.146	0.450352	-0.583109
114.213	1.57296	-1.54795		114.213	0.452353	-0.585057
114.28	1.57959	-1.55466		114.28	0.454365	-0.587009
114.346	1.58624	-1.56137		114.346	0.456389	-0.588954
114.413	1.59292	-1.5681		114.413	0.458424	-0.590893
114.48	1.59961	-1.57483		114.48	0.460471	-0.592836
114.547	1.60633	-1.58157		114.547	0.462528	-0.594782
114.613	1.61307	-1.58833		114.613	0.464595	-0.596721
114.68	1.61983	-1.5951		114.68	0.466673	-0.598655
114.747	1.62662	-1.60187		114.747	0.468761	-0.600601
114.813	1.63342	-1.60864		114.813	0.470858	-0.602532
114.88	1.64025	-1.61544		114.88	0.472964	-0.604475
114.947	1.64711	-1.62224		114.947	0.47508	-0.606412
115.014	1.65399	-1.62904		115.014	0.477204	-0.608343
115.08	1.6609	-1.63586		115.08	0.479337	-0.610276
115.147	1.66782	-1.64267		115.147	0.481478	-0.612214
115.214	1.67478	-1.6495		115.214	0.483626	-0.614144
115.28	1.68175	-1.65633		115.28	0.485782	-0.616078
115.347	1.68875	-1.66318		115.347	0.487945	-0.618006
115.414	1.69579	-1.67003		115.414	0.490114	-0.619937
115.481	1.70284	-1.67689		115.481	0.49229	-0.621871
115.547	1.70992	-1.68375		115.547	0.494472	-0.623799
115.614	1.71703	-1.69061		115.614	0.49666	-0.62573
115.681	1.72416	-1.69749		115.681	0.498854	-0.627664
115.747	1.73132	-1.70438		115.747	0.501052	-0.629601
115.814	1.7385	-1.71126		115.814	0.503257	-0.631532
115.881	1.74572	-1.71815		115.881	0.505464	-0.633466
115.948	1.75296	-1.72505		115.948	0.507677	-0.635394
116.014	1.76023	-1.73195		116.014	0.509893	-0.637335
116.081	1.76752	-1.73886		116.081	0.512113	-0.639269
116.148	1.77484	-1.74577		116.148	0.514337	-0.641207
116.214	1.7822	-1.75269		116.214	0.516563	-0.643138
116.281	1.78958	-1.75961		116.281	0.518793	-0.645083
116.348	1.79699	-1.76654		116.348	0.521025	-0.647021
116.415	1.80442	-1.77347		116.415	0.523259	-0.648962
116.481	1.81189	-1.78041		116.481	0.525494	-0.650907
116.548	1.81938	-1.78735		116.548	0.527733	-0.652855
116.615	1.82691	-1.79429		116.615	0.529971	-0.654797
116.681	1.83446	-1.80124		116.681	0.532211	-0.656752
116.748	1.84205	-1.8082		116.748	0.534452	-0.6587
116.815	1.84967	-1.81515		116.815	0.536694	-0.660653
116.882	1.85731	-1.82211		116.882	0.538936	-0.662608
116.948	1.86499	-1.82908		116.948	0.541179	-0.664567
117.015	1.87269	-1.83605		117.015	0.54342	-0.66653
117.082	1.88041	-1.84301		117.082	0.545662	-0.668495
117.148	1.88818	-1.85		117.148	0.547904	-0.670465
117.215	1.89598	-1.85697		117.215	0.550144	-0.672438
117.282	1.9038	-1.86396		117.282	0.552383	-0.674405
117.349	1.91166	-1.87095		117.349	0.554621	-0.676385
117.415	1.91955	-1.87795		117.415	0.556858	-0.678359
117.482	1.92746	-1.88494		117.482	0.559094	-0.680346
117.549	1.93541	-1.89194		117.549	0.561327	-0.682336
117.615	1.94339	-1.89895		117.615	0.563559	-0.684321
117.682	1.9514	-1.90596		117.682	0.565789	-0.686309
117.749	1.95943	-1.91298		117.749	0.568015	-0.68831
117.816	1.9675	-1.92		117.816	0.570239	-0.690305
117.882	1.97561	-1.92703		117.882	0.572462	-0.692314
117.949	1.98373	-1.93406		117.949	0.574681	-0.694316
118.016	1.9919	-1.9411		118.016	0.576897	-0.696332
118.082	2.00009	-1.94814		118.082	0.579111	-0.698351
118.149	2.00831	-1.95519		118.149	0.581321	-0.700364
118.216	2.01656	-1.96225		118.216	0.583528	-0.70239
118.283	2.02484	-1.96931		118.283	0.585731	-0.704411
118.349	2.03315	-1.97638		118.349	0.587931	-0.706444
118.416	2.04149	-1.98345		118.416	0.590127	-0.708481
118.483	2.04986	-1.99054		118.483	0.59232	-0.710522
118.549	2.05827	-1.99763		118.549	0.594508	-0.712566
118.616	2.06669	-2.00473		118.616	0.596692	-0.714604
118.683	2.07515	-2.01184		118.683	0.598873	-0.716655
118.75	2.08364	-2.01896		118.75	0.60105	-0.71871
118.816	2.09215	-2.02608		118.816	0.603222	-0.720778
118.883	2.1007	-2.03322		118.883	0.60539	-0.722839
118.95	2.10927	-2.04037		118.95	0.607554	-0.724905
119.016	2.11787	-2.04751		119.016	0.609713	-0.726973
119.083	2.1265	-2.05469		119.083	0.61187	-0.729055
119.15	2.13515	-2.06186		119.15	0.614021	-0.731131
119.217	2.14384	-2.06904		119.217	0.616167	-0.73322
119.283	2.15255	-2.07624		119.283	0.618309	-0.735313
119.35	2.16128	-2.08345		119.35	0.620447	-0.737399
119.417	2.17004	-2.09068		119.417	0.622581	-0.739498
119.483	2.17882	-2.09791		119.483	0.624709	-0.741601
119.55	2.18763	-2.10515		119.55	0.626834	-0.743707
119.617	2.19647	-2.11241		119.617	0.628954	-0.745827
119.684	2.20533	-2.11969		119.684	0.631071	-0.74794
119.75	2.21421	-2.12696		119.75	0.633183	-0.750066
119.817	2.22312	-2.13426		119.817	0.63529	-0.752186
119.884	2.23204	-2.14157		119.884	0.637395	-0.754319
119.95	2.24099	-2.14889		119.95	0.639495	-0.756456
120.017	2.24996	-2.15622		120.017	0.64159	-0.758596
120.084	2.25895	-2.16357		120.084	0.643682	-0.760749
120.151	2.26796	-2.17093		120.151	0.64577	-0.762896
120.217	2.277	-2.17831		120.217	0.647855	-0.765056
120.284	2.28604	-2.18569		120.284	0.649936	-0.76722
120.351	2.2951	-2.19309		120.351	0.652014	-0.769387
120.417	2.30419	-2.2005		120.417	0.654092	-0.771558
120.484	2.31328	-2.20791		120.484	0.656161	-0.773742
120.551	2.3224	-2.21535		120.551	0.658229	-0.775929
120.618	2.33153	-2.22279		120.618	0.660295	-0.77812
120.684	2.34066	-2.23025		120.684	0.66236	-0.780314
120.751	2.34982	-2.23772		120.751	0.664424	-0.782522
120.818	2.35898	-2.2452		120.818	0.666477	-0.784733
120.884	2.36816	-2.25269		120.884	0.668538	-0.786948
120.951	2.37734	-2.26019		120.951	0.670597	-0.789177
121.018	2.38654	-2.2677		121.018	0.672645	-0.791409
121.085	2.39574	-2.27521		121.085	0.674701	-0.793645
121.151	2.40495	-2.28274		121.151	0.676756	-0.795894
121.218	2.41415	-2.29027		121.218	0.678809	-0.798147
121.285	2.42337	-2.29782		121.285	0.68086	-0.800404
121.351	2.43259	-2.30537		121.351	0.682911	-0.802674
121.418	2.4418	-2.31292		121.418	0.684959	-0.804958
121.485	2.45103	-2.32049		121.485	0.687007	-0.807236
121.552	2.46025	-2.32807		121.552	0.689062	-0.809538
121.618	2.46947	-2.33564		121.618	0.691116	-0.811834
121.685	2.47868	-2.34322		121.685	0.693169	-0.814154
121.752	2.48789	-2.3508		121.752	0.69522	-0.816467
121.818	2.49709	-2.3584		121.818	0.69728	-0.818805
121.885	2.50629	-2.36598		121.885	0.699338	-0.821147
121.952	2.51548	-2.37358		121.952	0.701405	-0.823493
122.019	2.52465	-2.38118		122.019	0.703461	-0.825852
122.085	2.53382	-2.38878		122.085	0.705526	-0.828217
122.152	2.54297	-2.39638		122.152	0.707599	-0.830595
122.219	2.55212	-2.40398		122.219	0.709672	-0.832988
122.285	2.56125	-2.41159		122.285	0.711743	-0.835385
122.352	2.57037	-2.41919		122.352	0.713823	-0.837797
122.419	2.57946	-2.42679		122.419	0.715903	-0.840223
122.485	2.58854	-2.43439		122.485	0.717992	-0.842654
122.552	2.5976	-2.442		122.552	0.72008	-0.845099
122.619	2.60663	-2.4496		122.619	0.722178	-0.847559
122.686	2.61565	-2.45719		122.686	0.724275	-0.850024
122.752	2.62464	-2.46479		122.752	0.726382	-0.852503
122.819	2.63362	-2.47237		122.819	0.728489	-0.854998
122.886	2.64257	-2.47997		122.886	0.730596	-0.857497
122.952	2.65149	-2.48755		122.952	0.732713	-0.860011
123.019	2.66039	-2.49513		123.019	0.734839	-0.862541
123.086	2.66925	-2.50271		123.086	0.736966	-0.865075
123.153	2.6781	-2.51029		123.153	0.739094	-0.867625
123.219	2.6869	-2.51787		123.219	0.741232	-0.87019
123.286	2.69569	-2.52543		123.286	0.74337	-0.87276
123.353	2.70444	-2.53299		123.353	0.745519	-0.875355
123.419	2.71317	-2.54055		123.419	0.74767	-0.877947
123.486	2.72186	-2.5481		123.486	0.749821	-0.880563
123.553	2.73052	-2.55565		123.553	0.751983	-0.883185
123.62	2.73914	-2.5632		123.62	0.754147	-0.885823
123.686	2.74775	-2.57073		123.686	0.756322	-0.888476
123.753	2.7563	-2.57827		123.753	0.758488	-0.891135
123.82	2.76483	-2.58579		123.82	0.760666	-0.8938
123.886	2.77332	-2.59332		123.886	0.762846	-0.896491
123.953	2.78178	-2.60083		123.953	0.765028	-0.899187
124.02	2.7902	-2.60834		124.02	0.767222	-0.90189
124.087	2.79859	-2.61584		124.087	0.769408	-0.904609
124.153	2.80695	-2.62334		124.153	0.771606	-0.907343
124.22	2.81527	-2.63083		124.22	0.773797	-0.910084
124.287	2.82356	-2.63832		124.287	0.77599	-0.912841
124.353	2.8318	-2.64579		124.353	0.778195	-0.915604
124.42	2.84001	-2.65327		124.42	0.780393	-0.918383
124.487	2.84819	-2.66073		124.487	0.782594	-0.921169
124.554	2.85634	-2.66819		124.554	0.784798	-0.923962
124.62	2.86445	-2.67565		124.62	0.787004	-0.92677
124.687	2.87252	-2.68309		124.687	0.789204	-0.929586
124.754	2.88056	-2.69052		124.754	0.791406	-0.932417
124.82	2.88856	-2.69795		124.82	0.793601	-0.935255
124.887	2.89652	-2.70537		124.887	0.795809	-0.9381
124.954	2.90446	-2.71278		124.954	0.798001	-0.940952
125.021	2.91236	-2.72019		125.021	0.800196	-0.943821
125.087	2.92022	-2.72758		125.087	0.802393	-0.946696
125.154	2.92804	-2.73496		125.154	0.804584	-0.949578
125.221	2.93584	-2.74234		125.221	0.806768	-0.952467
125.287	2.94361	-2.7497		125.287	0.808955	-0.955364
125.354	2.95133	-2.75706		125.354	0.811135	-0.958267
125.421	2.95903	-2.76439		125.421	0.813309	-0.961177
125.488	2.96669	-2.77173		125.488	0.815475	-0.964095
125.554	2.97432	-2.77904		125.554	0.817644	-0.96702
125.621	2.98191	-2.78636		125.621	0.819797	-0.969962
125.688	2.98948	-2.79364		125.688	0.821952	-0.972892
125.754	2.99701	-2.80092		125.754	0.824091	-0.97584
125.821	3.00451	-2.80819		125.821	0.826232	-0.978794
125.888	3.01197	-2.81545		125.888	0.828356	-0.981747
125.955	3.01942	-2.82269		125.955	0.830483	-0.984707
126.021	3.02682	-2.8299		126.021	0.832592	-0.987674
126.088	3.0342	-2.8371		126.088	0.834694	-0.99064
126.155	3.04154	-2.8443		126.155	0.836788	-0.993614
126.221	3.04886	-2.85147		126.221	0.838875	-0.996595
126.288	3.05614	-2.85863		126.288	0.840944	-0.999566
126.355	3.06339	-2.86577		126.355	0.843005	-1.00255
126.422	3.07061	-2.87289		126.422	0.845058	-1.00554
126.488	3.07781	-2.87999		126.488	0.847103	-1.00852
126.555	3.08497	-2.88707		126.555	0.84913	-1.01152
126.622	3.09211	-2.89414		126.622	0.851149	-1.01451
126.688	3.09922	-2.90118		126.688	0.853149	-1.0175
126.755	3.1063	-2.9082		126.755	0.855141	-1.02049
126.822	3.11335	-2.9152		126.822	0.857124	-1.02347
126.889	3.12038	-2.92219		126.889	0.859089	-1.02647
126.955	3.12738	-2.92915		126.955	0.861034	-1.02945
127.022	3.13435	-2.93609		127.022	0.862971	-1.03244
127.089	3.14129	-2.94302		127.089	0.864898	-1.03544
127.155	3.14821	-2.94991		127.155	0.866806	-1.03842
127.222	3.1551	-2.95679		127.222	0.868705	-1.0414
127.289	3.16197	-2.96365		127.289	0.870584	-1.04437
127.356	3.16881	-2.97049		127.356	0.872443	-1.04735
127.422	3.17562	-2.9773		127.422	0.874293	-1.05033
127.489	3.18242	-2.98409		127.489	0.876123	-1.05329
127.556	3.18919	-2.99086		127.556	0.877943	-1.05626
127.622	3.19594	-2.99761		127.622	0.879742	-1.05921
127.689	3.20266	-3.00434		127.689	0.881531	-1.06216
127.756	3.20936	-3.01104		127.756	0.8833	-1.06511
127.823	3.21603	-3.01774		127.823	0.885048	-1.06805
127.889	3.22269	-3.0244		127.889	0.886786	-1.07098
127.956	3.22933	-3.03104		127.956	0.888502	-1.0739
128.023	3.23595	-3.03767		128.023	0.890208	-1.07681
128.089	3.24255	-3.04427		128.089	0.891893	-1.07972
128.156	3.24912	-3.05086		128.156	0.893566	-1.08262
128.223	3.25568	-3.05743		128.223	0.895218	-1.0855
128.29	3.26222	-3.06398		128.29	0.896849	-1.08837
128.356	3.26874	-3.07051		128.356	0.898468	-1.09125
128.423	3.27525	-3.07702		128.423	0.900065	-1.0941
128.49	3.28173	-3.08352		128.49	0.901651	-1.09694
128.556	3.2882	-3.09		128.556	0.903215	-1.09978
128.623	3.29465	-3.09646		128.623	0.904766	-1.10259
128.69	3.30109	-3.10291		128.69	0.906296	-1.1054
128.757	3.30752	-3.10934		128.757	0.907813	-1.10819
128.823	3.31393	-3.11575		128.823	0.909309	-1.11097
128.89	3.32032	-3.12216		128.89	0.910791	-1.11374
128.957	3.3267	-3.12854		128.957	0.912261	-1.11649
129.023	3.33306	-3.13491		129.023	0.913709	-1.11922
129.09	3.33942	-3.14127		129.09	0.915134	-1.12194
129.157	3.34575	-3.14762		129.157	0.916546	-1.12464
129.224	3.35208	-3.15396		129.224	0.917945	-1.12733
129.29	3.35839	-3.16029		129.29	0.919331	-1.13001
129.357	3.36469	-3.1666		129.357	0.920694	-1.13265
129.424	3.37097	-3.17289		129.424	0.922043	-1.1353
129.49	3.37725	-3.17919		129.49	0.92337	-1.13791
129.557	3.38351	-3.18547		129.557	0.924693	-1.14051
129.624	3.38976	-3.19173		129.624	0.925993	-1.1431
129.691	3.396	-3.19799		129.691	0.927279	-1.14566
129.757	3.40223	-3.20423		129.757	0.928552	-1.14821
129.824	3.40844	-3.21047		129.824	0.929801	-1.15074
129.891	3.41464	-3.2167		129.891	0.931046	-1.15325
129.957	3.42083	-3.22292		129.957	0.932278	-1.15574
130.024	3.42701	-3.22912		130.024	0.933486	-1.15821
130.091	3.43318	-3.23533		130.091	0.934689	-1.16065
130.158	3.43933	-3.24151		130.158	0.935879	-1.16309
130.224	3.44547	-3.24769		130.224	0.937045	-1.16549
130.291	3.4516	-3.25386		130.291	0.938207	-1.16789
130.358	3.45772	-3.26001		130.358	0.939355	-1.17025
130.424	3.46383	-3.26616		130.424	0.940489	-1.1726
130.491	3.46991	-3.27229		130.491	0.941618	-1.17493
130.558	3.476	-3.27841		130.558	0.942724	-1.17723
130.625	3.48206	-3.28453		130.625	0.943825	-1.17951
130.691	3.48811	-3.29062		130.691	0.944912	-1.18178
130.758	3.49415	-3.29671		130.758	0.945994	-1.18402
130.825	3.50018	-3.30278		130.825	0.947062	-1.18624
130.891	3.50619	-3.30884		130.891	0.948117	-1.18843
130.958	3.51218	-3.31488		130.958	0.949166	-1.19061
131.025	3.51816	-3.32092		131.025	0.950202	-1.19277
131.092	3.52412	-3.32693		131.092	0.951233	-1.1949
131.158	3.53008	-3.33293		131.158	0.952259	-1.19701
131.225	3.53601	-3.33891		131.225	0.953272	-1.1991
131.292	3.54193	-3.34488		131.292	0.954271	-1.20117
131.358	3.54783	-3.35082		131.358	0.955275	-1.20321
131.425	3.55372	-3.35674		131.425	0.956265	-1.20523
131.492	3.55958	-3.36265		131.492	0.95725	-1.20723
131.558	3.56543	-3.36853		131.558	0.958222	-1.20921
131.625	3.57127	-3.3744		131.625	0.95919	-1.21116
131.692	3.57708	-3.38023		131.692	0.960153	-1.2131
131.759	3.58288	-3.38606		131.759	0.961113	-1.215
131.825	3.58865	-3.39185		131.825	0.962069	-1.21689
131.892	3.59441	-3.39761		131.892	0.96302	-1.21877
131.959	3.60015	-3.40336		131.959	0.963959	-1.2206
132.025	3.60587	-3.40908		132.025	0.964903	-1.22243
132.092	3.61157	-3.41477		132.092	0.965833	-1.22423
132.159	3.61725	-3.42043		132.159	0.96676	-1.22601
132.226	3.6229	-3.42606		132.226	0.967684	-1.22776
132.292	3.62854	-3.43166		132.292	0.968614	-1.2295
132.359	3.63415	-3.43723		132.359	0.969531	-1.23121
132.426	3.63974	-3.44277		132.426	0.970444	-1.23291
132.492	3.6453	-3.44827		132.492	0.971355	-1.23457
132.559	3.65085	-3.45374		132.559	0.972262	-1.23622
132.626	3.65637	-3.45917		132.626	0.973176	-1.23785
132.693	3.66187	-3.46458		132.693	0.974078	-1.23944
132.759	3.66734	-3.46994		132.759	0.974976	-1.24102
132.826	3.67279	-3.47527		132.826	0.975872	-1.24259
132.893	3.6782	-3.48056		132.893	0.976765	-1.24413
132.959	3.6836	-3.48581		132.959	0.977666	-1.24565
133.026	3.68896	-3.49103		133.026	0.978554	-1.24715
133.093	3.6943	-3.4962		133.093	0.97944	-1.24862
133.16	3.69961	-3.50133		133.16	0.980324	-1.25007
133.226	3.70489	-3.50642		133.226	0.981206	-1.25151
133.293	3.71014	-3.51146		133.293	0.982085	-1.25292
133.36	3.71537	-3.51647		133.36	0.982963	-1.25431
133.426	3.72056	-3.52143		133.426	0.983839	-1.25569
133.493	3.72571	-3.52634		133.493	0.984713	-1.25704
133.56	3.73084	-3.53122		133.56	0.985585	-1.25837
133.627	3.73593	-3.53604		133.627	0.986455	-1.25968
133.693	3.74099	-3.54083		133.693	0.987314	-1.26098
133.76	3.74603	-3.54555		133.76	0.988181	-1.26225
133.827	3.75102	-3.55025		133.827	0.989037	-1.2635
133.893	3.75597	-3.55488		133.893	0.989892	-1.26473
133.96	3.7609	-3.55947		133.96	0.990745	-1.26594
134.027	3.76578	-3.56402		134.027	0.991597	-1.26714
134.094	3.77062	-3.56851		134.094	0.992447	-1.26831
134.16	3.77543	-3.57297		134.16	0.993287	-1.26947
134.227	3.78021	-3.57736		134.227	0.994125	-1.2706
134.294	3.78493	-3.58171		134.294	0.994962	-1.27173
134.36	3.78962	-3.58601		134.36	0.995798	-1.27283
134.427	3.79427	-3.59026		134.427	0.996623	-1.27391
134.494	3.79888	-3.59446		134.494	0.997446	-1.27497
134.561	3.80344	-3.5986		134.561	0.998269	-1.27602
134.627	3.80797	-3.60271		134.627	0.999081	-1.27705
134.694	3.81245	-3.60675		134.694	0.999892	-1.27806
134.761	3.81688	-3.61075		134.761	1.0007	-1.27906
134.827	3.82127	-3.61469		134.827	1.00151	-1.28004
134.894	3.82561	-3.6186		134.894	1.00231	-1.28101
134.961	3.82992	-3.62244		134.961	1.0031	-1.28196
135.028	3.83417	-3.62624		135.028	1.00389	-1.28288
135.094	3.83838	-3.62998		135.094	1.00468	-1.2838
135.161	3.84253	-3.63367		135.161	1.00546	-1.2847
135.228	3.84665	-3.63732		135.228	1.00623	-1.28558
135.294	3.85072	-3.64092		135.294	1.00701	-1.28645
135.361	3.85473	-3.64447		135.361	1.00778	-1.28731
135.428	3.8587	-3.64796		135.428	1.00854	-1.28814
135.495	3.86262	-3.65142		135.495	1.0093	-1.28897
135.561	3.86649	-3.65482		135.561	1.01005	-1.28978
135.628	3.87031	-3.65818		135.628	1.01081	-1.29058
135.695	3.87408	-3.66148		135.695	1.01155	-1.29137
135.761	3.8778	-3.66474		135.761	1.0123	-1.29214
135.828	3.88147	-3.66795		135.828	1.01303	-1.29289
135.895	3.88509	-3.67111		135.895	1.01377	-1.29364
135.962	3.88866	-3.67424		135.962	1.0145	-1.29437
136.028	3.89218	-3.67732		136.028	1.01523	-1.2951
136.095	3.89565	-3.68034		136.095	1.01595	-1.2958
136.162	3.89906	-3.68333		136.162	1.01666	-1.29651
136.228	3.90243	-3.68627		136.228	1.01738	-1.29719
136.295	3.90575	-3.68918		136.295	1.0181	-1.29787
136.362	3.90901	-3.69203		136.362	1.0188	-1.29853
136.429	3.91223	-3.69485		136.429	1.01952	-1.29919
136.495	3.91539	-3.69763		136.495	1.02022	-1.29983
136.562	3.9185	-3.70037		136.562	1.02092	-1.30047
136.629	3.92156	-3.70306		136.629	1.02161	-1.30109
136.695	3.92457	-3.70572		136.695	1.02231	-1.30171
136.762	3.92753	-3.70834		136.762	1.02301	-1.30232
136.829	3.93044	-3.71092		136.829	1.0237	-1.30291
136.896	3.9333	-3.71347		136.896	1.02438	-1.30349
136.962	3.93611	-3.71598		136.962	1.02508	-1.30408
137.029	3.93886	-3.71846		137.029	1.02576	-1.30464
137.096	3.94158	-3.7209		137.096	1.02645	-1.30521
137.162	3.94423	-3.72331		137.162	1.02713	-1.30576
137.229	3.94684	-3.72569		137.229	1.02781	-1.30631
137.296	3.9494	-3.72803		137.296	1.0285	-1.30685
137.363	3.95192	-3.73035		137.363	1.02918	-1.30738
137.429	3.95438	-3.73264		137.429	1.02986	-1.30791
137.496	3.95679	-3.73488		137.496	1.03054	-1.30842
137.563	3.95915	-3.73711		137.563	1.03122	-1.30894
137.629	3.96147	-3.73931		137.629	1.0319	-1.30944
137.696	3.96374	-3.74148		137.696	1.03258	-1.30994
137.763	3.96597	-3.74363		137.763	1.03326	-1.31044
137.83	3.96814	-3.74574		137.83	1.03393	-1.31093
137.896	3.97027	-3.74783		137.896	1.03461	-1.31141
137.963	3.97235	-3.7499		137.963	1.03529	-1.31188
138.03	3.97438	-3.75195		138.03	1.03597	-1.31234
138.096	3.97637	-3.75397		138.096	1.03664	-1.31281
138.163	3.97831	-3.75597		138.163	1.03733	-1.31327
138.23	3.98021	-3.75795		138.23	1.038	-1.31372
138.297	3.98205	-3.75991		138.297	1.03869	-1.31417
138.363	3.98387	-3.76184		138.363	1.03936	-1.31462
138.43	3.98562	-3.76375		138.43	1.04005	-1.31505
138.497	3.98734	-3.76566		138.497	1.04072	-1.31548
138.563	3.98902	-3.76753		138.563	1.04141	-1.31591
138.63	3.99065	-3.76939		138.63	1.04208	-1.31633
138.697	3.99224	-3.77124		138.697	1.04276	-1.31675
138.764	3.99378	-3.77306		138.764	1.04345	-1.31717
138.83	3.99528	-3.77487		138.83	1.04412	-1.31758
138.897	3.99675	-3.77666		138.897	1.04481	-1.31798
138.964	3.99816	-3.77843		138.964	1.0455	-1.31839
139.03	3.99954	-3.78019		139.03	1.04617	-1.31879
139.097	4.00088	-3.78194		139.097	1.04686	-1.31917
139.164	4.00218	-3.78367		139.164	1.04753	-1.31956
139.231	4.00344	-3.78538		139.231	1.04821	-1.31995
139.297	4.00466	-3.78708		139.297	1.0489	-1.32033
139.364	4.00584	-3.78876		139.364	1.04958	-1.32071
139.431	4.00699	-3.79044		139.431	1.05026	-1.32107
139.497	4.00809	-3.79209		139.497	1.05094	-1.32145
139.564	4.00916	-3.79374		139.564	1.05162	-1.32181
139.631	4.0102	-3.79537		139.631	1.0523	-1.32216
139.698	4.01119	-3.79698		139.698	1.05298	-1.32252
139.764	4.01215	-3.79859		139.764	1.05365	-1.32287
139.831	4.01308	-3.80018		139.831	1.05433	-1.32322
139.898	4.01397	-3.80176		139.898	1.05501	-1.32357
139.964	4.01483	-3.80333		139.964	1.05568	-1.32391
140.031	4.01566	-3.80487		140.031	1.05635	-1.32425
140.098	4.01646	-3.80641		140.098	1.05703	-1.32458
140.165	4.01722	-3.80793		140.165	1.05769	-1.32492
140.231	4.01795	-3.80945		140.231	1.05836	-1.32524
140.298	4.01866	-3.81095		140.298	1.05903	-1.32557
140.365	4.01933	-3.81244		140.365	1.0597	-1.32589
140.431	4.01997	-3.8139		140.431	1.06037	-1.3262
140.498	4.02059	-3.81536		140.498	1.06103	-1.32652
140.565	4.02117	-3.81681		140.565	1.06169	-1.32683
140.631	4.02174	-3.81824		140.631	1.06235	-1.32713
140.698	4.02227	-3.81965		140.698	1.063	-1.32744
140.765	4.02277	-3.82106		140.765	1.06366	-1.32774
140.832	4.02325	-3.82245		140.832	1.06432	-1.32804
140.898	4.02371	-3.82382		140.898	1.06497	-1.32834
140.965	4.02415	-3.82518		140.965	1.06561	-1.32864
141.032	4.02456	-3.82653		141.032	1.06627	-1.32892
141.098	4.02494	-3.82786		141.098	1.0669	-1.32922
141.165	4.0253	-3.82917		141.165	1.06755	-1.3295
141.232	4.02564	-3.83047		141.232	1.06819	-1.32978
141.299	4.02595	-3.83175		141.299	1.06881	-1.33006
141.365	4.02626	-3.83301		141.365	1.06946	-1.33034
141.432	4.02653	-3.83426		141.432	1.07008	-1.33062
141.499	4.02678	-3.83549		141.499	1.0707	-1.33089
141.565	4.02701	-3.83671		141.565	1.07133	-1.33116
141.632	4.02722	-3.83791		141.632	1.07195	-1.33143
141.699	4.02741	-3.83908		141.699	1.07256	-1.3317
141.766	4.02758	-3.84023		141.766	1.07317	-1.33196
141.832	4.02774	-3.84137		141.832	1.07378	-1.33222
141.899	4.02787	-3.84248		141.899	1.07438	-1.33248
141.966	4.02797	-3.84358		141.966	1.07498	-1.33274
142.032	4.02806	-3.84466		142.032	1.07558	-1.333
142.099	4.02814	-3.84572		142.099	1.07616	-1.33325
142.166	4.02819	-3.84674		142.166	1.07675	-1.3335
142.233	4.02823	-3.84775		142.233	1.07733	-1.33375
142.299	4.02823	-3.84873		142.299	1.07791	-1.33399
142.366	4.02823	-3.84969		142.366	1.07848	-1.33422
142.433	4.02821	-3.85063		142.433	1.07905	-1.33446
142.499	4.02817	-3.85153		142.499	1.07961	-1.3347
142.566	4.0281	-3.85242		142.566	1.08016	-1.33493
142.633	4.02802	-3.85328		142.633	1.08071	-1.33516
142.7	4.02792	-3.85411		142.7	1.08125	-1.33538
142.766	4.0278	-3.85491		142.766	1.08178	-1.33561
142.833	4.02766	-3.85568		142.833	1.08232	-1.33583
142.9	4.02749	-3.85642		142.9	1.08284	-1.33605
142.966	4.02731	-3.85714		142.966	1.08336	-1.33626
143.033	4.02711	-3.85782		143.033	1.08386	-1.33647
143.1	4.02689	-3.85846		143.1	1.08437	-1.33667
143.167	4.02664	-3.85909		143.167	1.08486	-1.33687
143.233	4.02637	-3.85967		143.233	1.08534	-1.33707
143.3	4.02609	-3.86022		143.3	1.08582	-1.33726
143.367	4.02578	-3.86073		143.367	1.08629	-1.33745
143.433	4.02545	-3.86122		143.433	1.08675	-1.33763
143.5	4.0251	-3.86166		143.5	1.08721	-1.3378
143.567	4.02474	-3.86207		143.567	1.08764	-1.33797
143.634	4.02434	-3.86244		143.634	1.08808	-1.33814
143.7	4.02393	-3.86278		143.7	1.0885	-1.3383
143.767	4.02349	-3.86307		143.767	1.08891	-1.33846
143.834	4.02303	-3.86333		143.834	1.08932	-1.33861
143.9	4.02255	-3.86355		143.9	1.08971	-1.33875
143.967	4.02206	-3.86373		143.967	1.09009	-1.33889
144.034	4.02153	-3.86387		144.034	1.09046	-1.33902
144.101	4.02098	-3.86397		144.101	1.09082	-1.33915
144.167	4.02041	-3.86403		144.167	1.09117	-1.33926
144.234	4.01983	-3.86404		144.234	1.0915	-1.33937
144.301	4.01922	-3.86401		144.301	1.09183	-1.33947
144.367	4.01858	-3.86395		144.367	1.09214	-1.33956
144.434	4.01793	-3.86384		144.434	1.09245	-1.33964
144.501	4.01725	-3.86368		144.501	1.09274	-1.33973
144.568	4.01655	-3.86349		144.568	1.09301	-1.33979
144.634	4.01584	-3.86325		144.634	1.09327	-1.33985
144.701	4.0151	-3.86297		144.701	1.09352	-1.3399
144.768	4.01434	-3.86264		144.768	1.09375	-1.33994
144.834	4.01356	-3.86228		144.834	1.09397	-1.33996
144.901	4.01276	-3.86187		144.901	1.09419	-1.33998
144.968	4.01194	-3.86142		144.968	1.09437	-1.33999
145.035	4.01109	-3.86092		145.035	1.09456	-1.33998
145.101	4.01024	-3.86038		145.101	1.09472	-1.33997
145.168	4.00936	-3.85979		145.168	1.09487	-1.33995
145.235	4.00845	-3.85917		145.235	1.095	-1.33991
145.301	4.00753	-3.8585		145.301	1.09513	-1.33987
145.368	4.0066	-3.85778		145.368	1.09523	-1.3398
145.435	4.00564	-3.85703		145.435	1.09532	-1.33973
145.502	4.00467	-3.85624		145.502	1.0954	-1.33965
145.568	4.00367	-3.8554		145.568	1.09546	-1.33955
145.635	4.00266	-3.85452		145.635	1.09551	-1.33943
145.702	4.00163	-3.85361		145.702	1.09554	-1.33932
145.768	4.00059	-3.85265		145.768	1.09555	-1.33918
145.835	3.99953	-3.85165		145.835	1.09555	-1.33902
145.902	3.99845	-3.85061		145.902	1.09553	-1.33886
145.969	3.99737	-3.84953		145.969	1.0955	-1.33868
146.035	3.99625	-3.84841		146.035	1.09546	-1.33849
146.102	3.99513	-3.84726		146.102	1.09539	-1.33829
146.169	3.99399	-3.84606		146.169	1.09531	-1.33807
146.235	3.99284	-3.84483		146.235	1.09522	-1.33783
146.302	3.99167	-3.84357		146.302	1.09511	-1.33759
146.369	3.99048	-3.84227		146.369	1.09498	-1.33732
146.436	3.98928	-3.84092		146.436	1.09485	-1.33704
146.502	3.98808	-3.83955		146.502	1.09469	-1.33675
146.569	3.98686	-3.83814		146.569	1.09452	-1.33645
146.636	3.98561	-3.8367		146.636	1.09434	-1.33612
146.702	3.98436	-3.83522		146.702	1.09413	-1.33579
146.769	3.98309	-3.83371		146.769	1.09391	-1.33544
146.836	3.98181	-3.83217		146.836	1.09368	-1.33508
146.903	3.98052	-3.83059		146.903	1.09344	-1.3347
146.969	3.97922	-3.82898		146.969	1.09318	-1.3343
147.036	3.9779	-3.82735		147.036	1.0929	-1.3339
147.103	3.97657	-3.82568		147.103	1.09261	-1.33348
147.169	3.97523	-3.82397		147.169	1.09231	-1.33305
147.236	3.97387	-3.82224		147.236	1.09198	-1.3326
147.303	3.9725	-3.82048		147.303	1.09166	-1.33214
147.37	3.97112	-3.81869		147.37	1.09131	-1.33167
147.436	3.96973	-3.81688		147.436	1.09095	-1.33117
147.503	3.96832	-3.81503		147.503	1.09058	-1.33067
147.57	3.96689	-3.81315		147.57	1.0902	-1.33016
147.636	3.96546	-3.81126		147.636	1.0898	-1.32963
147.703	3.96401	-3.80933		147.703	1.08938	-1.32909
147.77	3.96255	-3.80736		147.77	1.08896	-1.32854
147.837	3.96108	-3.80538		147.837	1.08851	-1.32797
147.903	3.9596	-3.80337		147.903	1.08807	-1.3274
147.97	3.95809	-3.80133		147.97	1.0876	-1.32681
148.037	3.95658	-3.79927		148.037	1.08713	-1.32622
148.103	3.95505	-3.79718		148.103	1.08664	-1.3256
148.17	3.95352	-3.79506		148.17	1.08615	-1.32498
148.237	3.95196	-3.79293		148.237	1.08564	-1.32434
148.304	3.9504	-3.79076		148.304	1.08512	-1.3237
148.37	3.94881	-3.78858		148.37	1.08458	-1.32305
148.437	3.94722	-3.78636		148.437	1.08405	-1.32238
148.504	3.94561	-3.78412		148.504	1.08349	-1.32171
148.57	3.94398	-3.78185		148.57	1.08294	-1.32103
148.637	3.94235	-3.77957		148.637	1.08236	-1.32034
148.704	3.94069	-3.77726		148.704	1.08178	-1.31963
148.771	3.93903	-3.77492		148.771	1.08119	-1.31893
148.837	3.93734	-3.77256		148.837	1.0806	-1.31821
148.904	3.93565	-3.77018		148.904	1.07999	-1.31748
148.971	3.93393	-3.76776		148.971	1.07937	-1.31675
149.037	3.9322	-3.76534		149.037	1.07875	-1.31601
149.104	3.93046	-3.76288		149.104	1.07812	-1.31525
149.171	3.9287	-3.7604		149.171	1.07748	-1.3145
149.238	3.92693	-3.7579		149.238	1.07683	-1.31373
149.304	3.92513	-3.75538		149.304	1.07618	-1.31297
149.371	3.92333	-3.75283		149.371	1.07552	-1.31218
149.438	3.9215	-3.75026		149.438	1.07485	-1.3114
149.504	3.91966	-3.74766		149.504	1.07418	-1.3106
149.571	3.9178	-3.74505		149.571	1.07351	-1.30981
149.638	3.91593	-3.7424		149.638	1.07282	-1.309
149.704	3.91404	-3.73974		149.704	1.07214	-1.3082
149.771	3.91213	-3.73706		149.771	1.07144	-1.30738
149.838	3.91021	-3.73435		149.838	1.07075	-1.30657
149.905	3.90827	-3.73163		149.905	1.07004	-1.30574
149.971	3.90631	-3.72887		149.971	1.06934	-1.30492
150.038	3.90432	-3.7261		150.038	1.06862	-1.30408
150.105	3.90234	-3.72329		150.105	1.06791	-1.30325
150.171	3.90032	-3.72047		150.171	1.06719	-1.3024
150.238	3.89828	-3.71763		150.238	1.06648	-1.30156
150.305	3.89623	-3.71476		150.305	1.06576	-1.30071
150.372	3.89416	-3.71188		150.372	1.06503	-1.29986
150.438	3.89207	-3.70896		150.438	1.0643	-1.299
150.505	3.88995	-3.70603		150.505	1.06357	-1.29815
150.572	3.88782	-3.70308		150.572	1.06284	-1.29729
150.638	3.88567	-3.7001		150.638	1.0621	-1.29643
150.705	3.8835	-3.69709		150.705	1.06137	-1.29557
150.772	3.8813	-3.69407		150.772	1.06063	-1.2947
150.839	3.87909	-3.69103		150.839	1.05989	-1.29383
150.905	3.87684	-3.68796		150.905	1.05915	-1.29296
150.972	3.87458	-3.68487		150.972	1.05841	-1.2921
151.039	3.8723	-3.68176		151.039	1.05766	-1.29122
151.105	3.86998	-3.67862		151.105	1.05692	-1.29035
151.172	3.86765	-3.67547		151.172	1.05617	-1.28948
151.239	3.8653	-3.67229		151.239	1.05543	-1.28861
151.306	3.86291	-3.66909		151.306	1.05469	-1.28773
151.372	3.86051	-3.66587		151.372	1.05394	-1.28686
151.439	3.85808	-3.66262		151.439	1.05319	-1.28598
151.506	3.85561	-3.65936		151.506	1.05244	-1.28512
151.572	3.85313	-3.65606		151.572	1.05169	-1.28424
151.639	3.85061	-3.65276		151.639	1.05093	-1.28337
151.706	3.84807	-3.64942		151.706	1.05018	-1.2825
151.773	3.8455	-3.64606		151.773	1.04943	-1.28163
151.839	3.8429	-3.64268		151.839	1.04867	-1.28076
151.906	3.84027	-3.63928		151.906	1.04791	-1.27989
151.973	3.8376	-3.63585		151.973	1.04715	-1.27903
152.039	3.83491	-3.6324		152.039	1.0464	-1.27817
152.106	3.83219	-3.62893		152.106	1.04564	-1.27731
152.173	3.82943	-3.62542		152.173	1.04487	-1.27645
152.24	3.82664	-3.62191		152.24	1.0441	-1.2756
152.306	3.82381	-3.61837		152.306	1.04333	-1.27475
152.373	3.82095	-3.61479		152.373	1.04257	-1.27389
152.44	3.81806	-3.6112		152.44	1.04179	-1.27305
152.506	3.81513	-3.60758		152.506	1.04102	-1.2722
152.573	3.81215	-3.60395		152.573	1.04024	-1.27136
152.64	3.80914	-3.60028		152.64	1.03946	-1.27052
152.707	3.80609	-3.59659		152.707	1.03868	-1.26969
152.773	3.80301	-3.59287		152.773	1.03788	-1.26885
152.84	3.79988	-3.58913		152.84	1.03708	-1.26802
152.907	3.79671	-3.58536		152.907	1.03629	-1.2672
152.973	3.7935	-3.58158		152.973	1.03549	-1.26637
153.04	3.79025	-3.57775		153.04	1.03468	-1.26555
153.107	3.78695	-3.57391		153.107	1.03386	-1.26473
153.174	3.78361	-3.57004		153.174	1.03305	-1.26391
153.24	3.78022	-3.56614		153.24	1.03222	-1.2631
153.307	3.77679	-3.56221		153.307	1.0314	-1.26229
153.374	3.77332	-3.55826		153.374	1.03056	-1.26148
153.44	3.76979	-3.55429		153.44	1.02971	-1.26068
153.507	3.76621	-3.55027		153.507	1.02887	-1.25987
153.574	3.7626	-3.54623		153.574	1.02802	-1.25907
153.641	3.75893	-3.54217		153.641	1.02715	-1.25827
153.707	3.75521	-3.53809		153.707	1.02628	-1.25747
153.774	3.75144	-3.53396		153.774	1.02541	-1.25667
153.841	3.74762	-3.52981		153.841	1.02452	-1.25587
153.907	3.74375	-3.52563		153.907	1.02363	-1.25508
153.974	3.73983	-3.52142		153.974	1.02273	-1.25428
154.041	3.73585	-3.51718		154.041	1.02182	-1.25348
154.108	3.73182	-3.51291		154.108	1.0209	-1.25269
154.174	3.72774	-3.50862		154.174	1.01998	-1.25189
154.241	3.72361	-3.50429		154.241	1.01904	-1.25109
154.308	3.71941	-3.49993		154.308	1.01809	-1.2503
154.374	3.71517	-3.49554		154.374	1.01714	-1.2495
154.441	3.71087	-3.49113		154.441	1.01618	-1.24869
154.508	3.70653	-3.48667		154.508	1.01521	-1.24789
154.575	3.70212	-3.4822		154.575	1.01423	-1.24708
154.641	3.69766	-3.47768		154.641	1.01324	-1.24627
154.708	3.69314	-3.47314		154.708	1.01224	-1.24546
154.775	3.68857	-3.46857		154.775	1.01124	-1.24464
154.841	3.68394	-3.46397		154.841	1.01022	-1.24382
154.908	3.67926	-3.45933		154.908	1.00919	-1.24299
154.975	3.67453	-3.45467		154.975	1.00815	-1.24216
155.042	3.66974	-3.44997		155.042	1.00711	-1.24132
155.108	3.66489	-3.44524		155.108	1.00605	-1.24048
155.175	3.65999	-3.44048		155.175	1.00499	-1.23963
155.242	3.65504	-3.4357		155.242	1.00392	-1.23878
155.308	3.65003	-3.43087		155.308	1.00283	-1.23791
155.375	3.64497	-3.42602		155.375	1.00174	-1.23704
155.442	3.63985	-3.42113		155.442	1.00063	-1.23616
155.509	3.63469	-3.41621		155.509	0.999525	-1.23527
155.575	3.62947	-3.41127		155.575	0.998409	-1.23438
155.642	3.62421	-3.40629		155.642	0.997276	-1.23347
155.709	3.61888	-3.40127		155.709	0.996134	-1.23255
155.775	3.61351	-3.39623		155.775	0.994995	-1.23162
155.842	3.60809	-3.39115		155.842	0.993838	-1.23068
155.909	3.60262	-3.38604		155.909	0.992672	-1.22973
155.976	3.5971	-3.38091		155.976	0.991499	-1.22877
156.042	3.59154	-3.37573		156.042	0.990317	-1.22779
156.109	3.58592	-3.37053		156.109	0.989128	-1.22681
156.176	3.58027	-3.3653		156.176	0.98793	-1.2258
156.242	3.57455	-3.36003		156.242	0.986724	-1.22479
156.309	3.5688	-3.35472		156.309	0.98551	-1.22376
156.376	3.56302	-3.34939		156.376	0.984288	-1.22271
156.443	3.55718	-3.34402		156.443	0.983057	-1.22165
156.509	3.5513	-3.33862		156.509	0.981819	-1.22057
156.576	3.54539	-3.33318		156.576	0.980582	-1.21948
156.643	3.53943	-3.32772		156.643	0.979327	-1.21837
156.709	3.53344	-3.32223		156.709	0.978064	-1.21724
156.776	3.5274	-3.31669		156.776	0.976802	-1.21609
156.843	3.52134	-3.31112		156.843	0.975522	-1.21493
156.91	3.51523	-3.30552		156.91	0.974245	-1.21374
156.976	3.5091	-3.29989		156.976	0.972949	-1.21254
157.043	3.50292	-3.29422		157.043	0.971655	-1.21132
157.11	3.49672	-3.28852		157.11	0.970352	-1.21008
157.176	3.49048	-3.28278		157.176	0.969042	-1.20881
157.243	3.48422	-3.27702		157.243	0.967724	-1.20753
157.31	3.47792	-3.2712		157.31	0.966397	-1.20623
157.377	3.4716	-3.26537		157.377	0.965072	-1.2049
157.443	3.46524	-3.25949		157.443	0.96373	-1.20355
157.51	3.45887	-3.25358		157.51	0.962389	-1.20218
157.577	3.45246	-3.24764		157.577	0.961029	-1.20079
157.643	3.44604	-3.24167		157.643	0.959672	-1.19938
157.71	3.43958	-3.23565		157.71	0.958307	-1.19794
157.777	3.4331	-3.2296		157.777	0.956934	-1.19648
157.844	3.4266	-3.22353		157.844	0.955553	-1.195
157.91	3.42008	-3.2174		157.91	0.954164	-1.19349
157.977	3.41354	-3.21126		157.977	0.952776	-1.19196
158.044	3.40699	-3.20507		158.044	0.951371	-1.19041
158.11	3.40041	-3.19885		158.11	0.949967	-1.18883
158.177	3.3938	-3.19259		158.177	0.948546	-1.18723
158.244	3.38719	-3.18631		158.244	0.947126	-1.1856
158.311	3.38056	-3.17999		158.311	0.945689	-1.18396
158.377	3.3739	-3.17363		158.377	0.944253	-1.18228
158.444	3.36723	-3.16723		158.444	0.94281	-1.18059
158.511	3.36053	-3.16081		158.511	0.941358	-1.17887
158.577	3.35383	-3.15435		158.577	0.939898	-1.17713
158.644	3.34711	-3.14786		158.644	0.93843	-1.17536
158.711	3.34036	-3.14134		158.711	0.936944	-1.17357
158.777	3.33361	-3.13478		158.777	0.93546	-1.17176
158.844	3.32684	-3.12819		158.844	0.933968	-1.16993
158.911	3.32005	-3.12157		158.911	0.932468	-1.16807
158.978	3.31325	-3.11491		158.978	0.930959	-1.1662
159.044	3.30642	-3.10823		159.044	0.929442	-1.16429
159.111	3.29959	-3.10151		159.111	0.927917	-1.16237
159.178	3.29274	-3.09475		159.178	0.926384	-1.16043
159.244	3.28586	-3.08797		159.244	0.924842	-1.15847
159.311	3.27897	-3.08116		159.311	0.923292	-1.15649
159.378	3.27207	-3.07432		159.378	0.921724	-1.15449
159.445	3.26514	-3.06745		159.445	0.920156	-1.15246
159.511	3.2582	-3.06055		159.511	0.918581	-1.15042
159.578	3.25125	-3.05361		159.578	0.916997	-1.14836
159.645	3.24426	-3.04665		159.645	0.915395	-1.14629
159.711	3.23727	-3.03967		159.711	0.913794	-1.14419
159.778	3.23025	-3.03265		159.778	0.912184	-1.14208
159.845	3.22321	-3.02561		159.845	0.910555	-1.13995
159.912	3.21615	-3.01853		159.912	0.908928	-1.13781
159.978	3.20908	-3.01143		159.978	0.907282	-1.13565
160.045	3.20198	-3.0043		160.045	0.905636	-1.13348
160.112	3.19486	-2.99714		160.112	0.903982	-1.13129
160.178	3.18771	-2.98996		160.178	0.90231	-1.12909
160.245	3.18054	-2.98275		160.245	0.900637	-1.12688
160.312	3.17336	-2.97552		160.312	0.898956	-1.12465
160.379	3.16615	-2.96827		160.379	0.897256	-1.12242
160.445	3.15891	-2.96098		160.445	0.895556	-1.12017
160.512	3.15166	-2.95368		160.512	0.893847	-1.11791
160.579	3.14437	-2.94634		160.579	0.892128	-1.11564
160.645	3.13707	-2.93899		160.645	0.8904	-1.11336
160.712	3.12973	-2.93161		160.712	0.888663	-1.11107
160.779	3.12238	-2.92421		160.779	0.886916	-1.10877
160.846	3.11499	-2.91678		160.846	0.885159	-1.10647
160.912	3.10758	-2.90933		160.912	0.883403	-1.10415
160.979	3.10015	-2.90186		160.979	0.881627	-1.10183
161.046	3.0927	-2.89437		161.046	0.879851	-1.09951
161.112	3.08522	-2.88686		161.112	0.878065	-1.09717
161.179	3.07771	-2.87933		161.179	0.876269	-1.09483
161.246	3.07018	-2.87177		161.246	0.874473	-1.09249
161.313	3.06263	-2.8642		161.313	0.872667	-1.09014
161.379	3.05504	-2.85661		161.379	0.870851	-1.08779
161.446	3.04743	-2.849		161.446	0.869025	-1.08543
161.513	3.0398	-2.84137		161.513	0.867198	-1.08307
161.579	3.03215	-2.83373		161.579	0.865361	-1.0807
161.646	3.02447	-2.82605		161.646	0.863514	-1.07833
161.713	3.01677	-2.81837		161.713	0.861666	-1.07596
161.78	3.00904	-2.81067		161.78	0.859817	-1.07358
161.846	3.00129	-2.80296		161.846	0.857949	-1.0712
161.913	2.99352	-2.79523		161.913	0.856089	-1.06882
161.98	2.98572	-2.78747		161.98	0.854219	-1.06644
162.046	2.97791	-2.77971		162.046	0.852338	-1.06405
162.113	2.97007	-2.77194		162.113	0.850456	-1.06167
162.18	2.96222	-2.76415		162.18	0.848564	-1.05928
162.247	2.95435	-2.75634		162.247	0.846671	-1.05689
162.313	2.94645	-2.74853		162.313	0.844777	-1.0545
162.38	2.93853	-2.7407		162.38	0.842872	-1.0521
162.447	2.93061	-2.73285		162.447	0.840967	-1.04971
162.513	2.92266	-2.725		162.513	0.83906	-1.04731
162.58	2.91469	-2.71713		162.58	0.837143	-1.04491
162.647	2.90672	-2.70926		162.647	0.835234	-1.04251
162.714	2.89872	-2.70138		162.714	0.833314	-1.04011
162.78	2.89071	-2.69348		162.78	0.831393	-1.03771
162.847	2.88269	-2.68558		162.847	0.829462	-1.0353
162.914	2.87466	-2.67767		162.914	0.827539	-1.0329
162.98	2.86661	-2.66975		162.98	0.825606	-1.03049
163.047	2.85855	-2.66184		163.047	0.823671	-1.02808
163.114	2.85049	-2.6539		163.114	0.821745	-1.02567
163.181	2.84241	-2.64597		163.181	0.819808	-1.02327
163.247	2.83432	-2.63803		163.247	0.81787	-1.02085
163.314	2.82623	-2.63009		163.314	0.815931	-1.01843
163.381	2.81813	-2.62214		163.381	0.813991	-1.01602
163.447	2.81002	-2.61419		163.447	0.81205	-1.0136
163.514	2.80191	-2.60624		163.514	0.810117	-1.01118
163.581	2.79378	-2.59828		163.581	0.808174	-1.00876
163.648	2.78566	-2.59033		163.648	0.80623	-1.00633
163.714	2.77754	-2.58237		163.714	0.804295	-1.0039
163.781	2.7694	-2.57441		163.781	0.802349	-1.00148
163.848	2.76127	-2.56645		163.848	0.800411	-0.999046
163.914	2.75313	-2.55849		163.914	0.798473	-0.99661
163.981	2.74499	-2.55054		163.981	0.796534	-0.994175
164.048	2.73684	-2.54259		164.048	0.794603	-0.991735
164.115	2.7287	-2.53464		164.115	0.792662	-0.989292
164.181	2.72056	-2.5267		164.181	0.79073	-0.986846
164.248	2.71242	-2.51876		164.248	0.788797	-0.984399
164.315	2.70428	-2.51082		164.315	0.786874	-0.981948
164.381	2.69614	-2.5029		164.381	0.784939	-0.979493
164.448	2.688	-2.49497		164.448	0.783014	-0.977034
164.515	2.67986	-2.48706		164.515	0.781088	-0.974574
164.582	2.67172	-2.47915		164.582	0.779171	-0.972109
164.648	2.66359	-2.47126		164.648	0.777253	-0.969641
164.715	2.65546	-2.46337		164.715	0.775335	-0.967171
164.782	2.64733	-2.45548		164.782	0.773426	-0.964696
164.848	2.6392	-2.4476		164.848	0.771517	-0.962216
164.915	2.63108	-2.43975		164.915	0.769607	-0.959733
164.982	2.62295	-2.4319		164.982	0.767706	-0.957247
165.049	2.61483	-2.42406		165.049	0.765805	-0.954754
165.115	2.60672	-2.41623		165.115	0.763914	-0.952258
165.182	2.5986	-2.40842		165.182	0.762022	-0.949761
165.249	2.5905	-2.40062		165.249	0.76013	-0.947255
165.315	2.58239	-2.39283		165.315	0.758247	-0.944748
165.382	2.57428	-2.38506		165.382	0.756374	-0.942235
165.449	2.56618	-2.37731		165.449	0.754501	-0.939717
165.516	2.55808	-2.36956		165.516	0.752628	-0.937194
165.582	2.54999	-2.36184		165.582	0.750764	-0.934668
165.649	2.54189	-2.35413		165.649	0.748901	-0.932135
165.716	2.5338	-2.34644		165.716	0.747048	-0.929598
165.782	2.52571	-2.33876		165.782	0.745204	-0.927056
165.849	2.51762	-2.3311		165.849	0.743351	-0.924508
165.916	2.50953	-2.32346		165.916	0.741518	-0.921957
165.983	2.50145	-2.31585		165.983	0.739685	-0.919398
166.049	2.49336	-2.30824		166.049	0.737852	-0.916836
166.116	2.48528	-2.30066		166.116	0.73603	-0.914266
166.183	2.47719	-2.29309		166.183	0.734208	-0.911693
166.249	2.46912	-2.28555		166.249	0.732397	-0.909113
166.316	2.46103	-2.27803		166.316	0.730596	-0.906529
166.383	2.45296	-2.27052		166.383	0.728796	-0.903939
166.45	2.44487	-2.26305		166.45	0.726997	-0.901342
166.516	2.43678	-2.25558		166.516	0.725208	-0.89874
166.583	2.42871	-2.24815		166.583	0.72343	-0.896133
166.65	2.42062	-2.24073		166.65	0.721653	-0.89352
166.716	2.41254	-2.23334		166.716	0.719877	-0.890901
166.783	2.40444	-2.22597		166.783	0.718112	-0.888278
166.85	2.39636	-2.21861		166.85	0.716349	-0.885645
166.917	2.38827	-2.21129		166.917	0.714596	-0.88301
166.983	2.38018	-2.20398		166.983	0.712844	-0.88037
167.05	2.37208	-2.1967		167.05	0.711094	-0.877725
167.117	2.36398	-2.18945		167.117	0.709355	-0.875072
167.183	2.35587	-2.18221		167.183	0.707618	-0.872416
167.25	2.34778	-2.17499		167.25	0.705892	-0.869753
167.317	2.33967	-2.16781		167.317	0.704167	-0.867085
167.384	2.33156	-2.16065		167.384	0.702444	-0.864413
167.45	2.32345	-2.1535		167.45	0.700733	-0.861736
167.517	2.31533	-2.14638		167.517	0.699023	-0.859054
167.584	2.30721	-2.13928		167.584	0.697314	-0.856366
167.65	2.29908	-2.13221		167.65	0.695608	-0.853675
167.717	2.29095	-2.12516		167.717	0.693913	-0.850981
167.784	2.28283	-2.11813		167.784	0.69221	-0.848282
167.85	2.27469	-2.11112		167.85	0.690519	-0.845576
167.917	2.26655	-2.10414		167.917	0.688838	-0.842868
167.984	2.25841	-2.09718		167.984	0.687151	-0.840156
168.051	2.25027	-2.09023		168.051	0.685465	-0.83744
168.117	2.24211	-2.08331		168.117	0.68379	-0.834722
168.184	2.23396	-2.07641		168.184	0.682108	-0.832001
168.251	2.22581	-2.06953		168.251	0.680437	-0.829275
168.317	2.21765	-2.06267		168.317	0.678758	-0.826547
168.384	2.20949	-2.05583		168.384	0.677091	-0.823817
168.451	2.20133	-2.049		168.451	0.675425	-0.821084
168.518	2.19317	-2.0422		168.518	0.673752	-0.81835
168.584	2.18501	-2.03542		168.584	0.672089	-0.815612
168.651	2.17685	-2.02865		168.651	0.670429	-0.812872
168.718	2.16868	-2.02191		168.718	0.66876	-0.810131
168.784	2.16052	-2.01517		168.784	0.667103	-0.80739
168.851	2.15236	-2.00845		168.851	0.665438	-0.804647
168.918	2.1442	-2.00176		168.918	0.663774	-0.801903
168.985	2.13605	-1.99507		168.985	0.662121	-0.799156
169.051	2.12789	-1.9884		169.051	0.66046	-0.796409
169.118	2.11974	-1.98174		169.118	0.658801	-0.793661
169.185	2.11159	-1.97509		169.185	0.657133	-0.790914
169.251	2.10344	-1.96846		169.251	0.655476	-0.788166
169.318	2.0953	-1.96184		169.318	0.653821	-0.785418
169.385	2.08716	-1.95524		169.385	0.652157	-0.78267
169.452	2.07904	-1.94864		169.452	0.650494	-0.77992
169.518	2.07092	-1.94206		169.518	0.648832	-0.777173
169.585	2.06281	-1.93548		169.585	0.647172	-0.774424
169.652	2.05471	-1.92892		169.652	0.645503	-0.771678
169.718	2.04661	-1.92236		169.718	0.643844	-0.76893
169.785	2.03854	-1.91581		169.785	0.642177	-0.766182
169.852	2.03047	-1.90928		169.852	0.640511	-0.763438
169.919	2.0224	-1.90275		169.919	0.638836	-0.760693
169.985	2.01436	-1.89622		169.985	0.637171	-0.757949
170.052	2.00633	-1.8897		170.052	0.635498	-0.755206
170.119	1.99832	-1.8832		170.119	0.633825	-0.752462
170.185	1.99032	-1.87669		170.185	0.632143	-0.749722
170.252	1.98234	-1.87018		170.252	0.630472	-0.74698
170.319	1.97437	-1.86369		170.319	0.628791	-0.744242
170.386	1.96642	-1.8572		170.386	0.627101	-0.741504
170.452	1.95849	-1.85072		170.452	0.625422	-0.738766
170.519	1.95059	-1.84424		170.519	0.623733	-0.736031
170.586	1.94271	-1.83776		170.586	0.622044	-0.733296
170.652	1.93484	-1.83128		170.652	0.620346	-0.730564
170.719	1.92699	-1.82481		170.719	0.618648	-0.727828
170.786	1.91917	-1.81834		170.786	0.616948	-0.7251
170.853	1.91137	-1.81187		170.853	0.615244	-0.72237
170.919	1.90361	-1.80541		170.919	0.613536	-0.71964
170.986	1.89586	-1.79894		170.986	0.611823	-0.716912
171.053	1.88814	-1.79248		171.053	0.610108	-0.714184
171.119	1.88044	-1.78602		171.119	0.608387	-0.711461
171.186	1.87278	-1.77956		171.186	0.606662	-0.708736
171.253	1.86514	-1.77311		171.253	0.604933	-0.706014
171.32	1.85753	-1.76665		171.32	0.603198	-0.703291
171.386	1.84995	-1.76018		171.386	0.601459	-0.700572
171.453	1.84241	-1.75373		171.453	0.599714	-0.697854
171.52	1.83488	-1.74728		171.52	0.597965	-0.695134
171.586	1.82739	-1.74082		171.586	0.59621	-0.692418
171.653	1.81993	-1.73437		171.653	0.594449	-0.689703
171.72	1.8125	-1.72791		171.72	0.592683	-0.68699
171.787	1.80509	-1.72146		171.787	0.59091	-0.684278
171.853	1.79773	-1.715		171.853	0.589131	-0.681564
171.92	1.79039	-1.70855		171.92	0.587347	-0.678855
171.987	1.78308	-1.70209		171.987	0.585556	-0.676146
172.053	1.77581	-1.69564		172.053	0.583759	-0.67344
172.12	1.76857	-1.68918		172.12	0.581955	-0.670735
172.187	1.76136	-1.68272		172.187	0.580145	-0.668033
172.254	1.75419	-1.67626		172.254	0.578329	-0.665329
172.32	1.74705	-1.66981		172.32	0.576505	-0.66263
172.387	1.73993	-1.66335		172.387	0.574674	-0.659932
172.454	1.73285	-1.65689		172.454	0.572837	-0.657235
172.52	1.7258	-1.65043		172.52	0.570993	-0.654542
172.587	1.71879	-1.64398		172.587	0.569142	-0.65185
172.654	1.7118	-1.63752		172.654	0.567284	-0.649161
172.721	1.70485	-1.63106		172.721	0.565419	-0.646474
172.787	1.69793	-1.62461		172.787	0.563548	-0.643789
172.854	1.69104	-1.61815		172.854	0.561669	-0.641108
172.921	1.68418	-1.61169		172.921	0.559784	-0.638429
172.987	1.67735	-1.60524		172.987	0.557893	-0.635755
173.054	1.67055	-1.59879		173.054	0.555995	-0.633083
173.121	1.6638	-1.59234		173.121	0.55409	-0.630413
173.188	1.65706	-1.58589		173.188	0.552179	-0.627749
173.254	1.65035	-1.57945		173.254	0.550261	-0.625086
173.321	1.64368	-1.57301		173.321	0.548338	-0.622428
173.388	1.63704	-1.56657		173.388	0.546408	-0.619775
173.454	1.63042	-1.56012		173.454	0.544472	-0.617126
173.521	1.62383	-1.55369		173.521	0.542531	-0.614482
173.588	1.61728	-1.54726		173.588	0.540584	-0.611843
173.655	1.61075	-1.54083		173.655	0.538632	-0.60921
173.721	1.60425	-1.53441		173.721	0.536675	-0.606582
173.788	1.59778	-1.528		173.788	0.534711	-0.603957
173.855	1.59133	-1.52158		173.855	0.532744	-0.601341
173.921	1.58492	-1.51518		173.921	0.530772	-0.598729
173.988	1.57852	-1.50878		173.988	0.528795	-0.596122
174.055	1.57216	-1.50239		174.055	0.526814	-0.593524
174.122	1.56583	-1.49601		174.122	0.524829	-0.590931
174.188	1.55952	-1.48963		174.188	0.52284	-0.588346
174.255	1.55324	-1.48327		174.255	0.520848	-0.585767
174.322	1.54697	-1.4769		174.322	0.518852	-0.583198
174.388	1.54075	-1.47056		174.388	0.516852	-0.580634
174.455	1.53454	-1.46422		174.455	0.51485	-0.578077
174.522	1.52836	-1.45789		174.522	0.512846	-0.575531
174.589	1.52221	-1.45157		174.589	0.510839	-0.57299
174.655	1.51608	-1.44527		174.655	0.508829	-0.570461
174.722	1.50998	-1.43898		174.722	0.506818	-0.567939
174.789	1.5039	-1.4327		174.789	0.504804	-0.565423
174.855	1.49785	-1.42643		174.855	0.502789	-0.562919
174.922	1.49182	-1.42017		174.922	0.500773	-0.560426
174.989	1.48582	-1.41393		174.989	0.498756	-0.557939
175.056	1.47984	-1.4077		175.056	0.496738	-0.555463
175.122	1.47388	-1.40149		175.122	0.494721	-0.552997
175.189	1.46795	-1.3953		175.189	0.492701	-0.550541
175.256	1.46205	-1.38912		175.256	0.490683	-0.548092
175.322	1.45617	-1.38296		175.322	0.488663	-0.545656
175.389	1.45032	-1.3768		175.389	0.486644	-0.54323
175.456	1.44448	-1.37068		175.456	0.484627	-0.540815
175.523	1.43868	-1.36456		175.523	0.48261	-0.538409
175.589	1.4329	-1.35845		175.589	0.480594	-0.536013
175.656	1.42715	-1.35238		175.656	0.478579	-0.53363
175.723	1.42142	-1.34631		175.723	0.476566	-0.531257
175.789	1.41571	-1.34027		175.789	0.474555	-0.528895
175.856	1.41003	-1.33424		175.856	0.472546	-0.526542
175.923	1.40438	-1.32823		175.923	0.470538	-0.524201
175.99	1.39875	-1.32224		175.99	0.468534	-0.521872
176.056	1.39314	-1.31626		176.056	0.466532	-0.519551
176.123	1.38757	-1.31031		176.123	0.464533	-0.517243
176.19	1.38201	-1.30437		176.19	0.462537	-0.514943
176.256	1.37649	-1.29845		176.256	0.460545	-0.512656
176.323	1.37099	-1.29255		176.323	0.458556	-0.510379
176.39	1.36552	-1.28666		176.39	0.456571	-0.508115
176.456	1.36007	-1.2808		176.456	0.454589	-0.505858
176.523	1.35465	-1.27495		176.523	0.452612	-0.503613
176.59	1.34925	-1.26912		176.59	0.450639	-0.501379
176.657	1.34388	-1.26331		176.657	0.448672	-0.499155
176.723	1.33855	-1.25752		176.723	0.446708	-0.49694
176.79	1.33323	-1.25174		176.79	0.44475	-0.494737
176.857	1.32795	-1.24598		176.857	0.442797	-0.492542
176.923	1.32268	-1.24024		176.923	0.440848	-0.490358
176.99	1.31745	-1.23451		176.99	0.438907	-0.488184
177.057	1.31225	-1.2288		177.057	0.43697	-0.486016
177.124	1.30707	-1.22311		177.124	0.435039	-0.483862
177.19	1.30192	-1.21743		177.19	0.433113	-0.481716
177.257	1.2968	-1.21178		177.257	0.431194	-0.479578
177.324	1.29171	-1.20613		177.324	0.429282	-0.477448
177.39	1.28664	-1.2005		177.39	0.427375	-0.47533
177.457	1.2816	-1.19489		177.457	0.425475	-0.473219
177.524	1.27659	-1.1893		177.524	0.423581	-0.471116
177.591	1.2716	-1.18371		177.591	0.421694	-0.469022
177.657	1.26666	-1.17815		177.657	0.419814	-0.466936
177.724	1.26173	-1.1726		177.724	0.41794	-0.464858
177.791	1.25683	-1.16706		177.791	0.416074	-0.462786
177.857	1.25196	-1.16154		177.857	0.414215	-0.460724
177.924	1.24711	-1.15604		177.924	0.412363	-0.45867
177.991	1.24231	-1.15055		177.991	0.410518	-0.456621
178.058	1.23752	-1.14508		178.058	0.40868	-0.454582
178.124	1.23276	-1.13962		178.124	0.406849	-0.452549
178.191	1.22803	-1.13418		178.191	0.405027	-0.450522
178.258	1.22333	-1.12875		178.258	0.403211	-0.448506
178.324	1.21866	-1.12333		178.324	0.401404	-0.446494
178.391	1.21401	-1.11793		178.391	0.399603	-0.444489
178.458	1.20939	-1.11255		178.458	0.397811	-0.442491
178.525	1.2048	-1.10718		178.525	0.396026	-0.440498
178.591	1.20023	-1.10184		178.591	0.394249	-0.438514
178.658	1.19569	-1.0965		178.658	0.392478	-0.436535
178.725	1.19118	-1.09118		178.725	0.390717	-0.434565
178.791	1.1867	-1.08587		178.791	0.388964	-0.432599
178.858	1.18224	-1.08059		178.858	0.387217	-0.430641
178.925	1.17781	-1.07532		178.925	0.38548	-0.428687
178.992	1.1734	-1.07007		178.992	0.38375	-0.426742
179.058	1.16901	-1.06483		179.058	0.382029	-0.424801
179.125	1.16466	-1.05961		179.125	0.380315	-0.422871
179.192	1.16032	-1.05441		179.192	0.37861	-0.420944
179.258	1.15601	-1.04923		179.258	0.376913	-0.419025
179.325	1.15173	-1.04406		179.325	0.375224	-0.41711
179.392	1.14747	-1.03892		179.392	0.373545	-0.415206
179.459	1.14323	-1.03379		179.459	0.371873	-0.413306
179.525	1.13902	-1.02869		179.525	0.370211	-0.411413
179.592	1.13483	-1.0236		179.592	0.368557	-0.409528
179.659	1.13066	-1.01853		179.659	0.366911	-0.407648
179.725	1.12651	-1.01348		179.725	0.365276	-0.405778
179.792	1.12238	-1.00845		179.792	0.363648	-0.403913
179.859	1.11827	-1.00345		179.859	0.36203	-0.402056
179.926	1.11419	-0.998463		179.926	0.360421	-0.400205
179.992	1.11012	-0.993501		179.992	0.358822	-0.398365
180.059	1.10607	-0.988565		180.059	0.357231	-0.39653
180.126	1.10204	-0.983648		180.126	0.355651	-0.394704
180.192	1.09803	-0.978748		180.192	0.354081	-0.392887
180.259	1.09404	-0.973876		180.259	0.352518	-0.391076
180.326	1.09007	-0.969023		180.326	0.350968	-0.389274
180.393	1.08611	-0.964198		180.393	0.349426	-0.387483
180.459	1.08217	-0.959393		180.459	0.347895	-0.385699
180.526	1.07824	-0.954613		180.526	0.346373	-0.383922
180.593	1.07434	-0.949852		180.593	0.344862	-0.382157
180.659	1.07044	-0.945122		180.659	0.343361	-0.380399
180.726	1.06657	-0.940417		180.726	0.341871	-0.378653
180.793	1.0627	-0.935732		180.793	0.340391	-0.376915
180.86	1.05885	-0.931077		180.86	0.338922	-0.375187
180.926	1.05501	-0.926438		180.926	0.337463	-0.373469
180.993	1.05119	-0.92183		180.993	0.336015	-0.371762
181.06	1.04738	-0.917251		181.06	0.334578	-0.370065
181.126	1.04359	-0.912699		181.126	0.333152	-0.368376
181.193	1.0398	-0.908167		181.193	0.331736	-0.366701
181.26	1.03603	-0.903655		181.26	0.330331	-0.365036
181.327	1.03226	-0.899181		181.327	0.328937	-0.363382
181.393	1.02851	-0.894726		181.393	0.327554	-0.361737
181.46	1.02477	-0.890292		181.46	0.326181	-0.360105
181.527	1.02105	-0.885896		181.527	0.32482	-0.358484
181.593	1.01732	-0.881522		181.593	0.323469	-0.356875
181.66	1.01362	-0.877168		181.66	0.32213	-0.355279
181.727	1.00992	-0.872852		181.727	0.3208	-0.353692
181.794	1.00623	-0.868546		181.794	0.319482	-0.352116
181.86	1.00255	-0.864282		181.86	0.318173	-0.350554
181.927	0.998878	-0.860037		181.927	0.316876	-0.349003
181.994	0.995214	-0.855821		181.994	0.315588	-0.347464
182.06	0.991564	-0.851628		182.06	0.314312	-0.345938
182.127	0.987919	-0.847464		182.127	0.313045	-0.344423
182.194	0.984285	-0.843331		182.194	0.311788	-0.34292
182.261	0.980656	-0.839222		182.261	0.310541	-0.34143
182.327	0.97704	-0.835132		182.327	0.309304	-0.339951
182.394	0.97343	-0.831072		182.394	0.308076	-0.338482
182.461	0.969827	-0.827044		182.461	0.306858	-0.337027
182.527	0.966234	-0.823037		182.527	0.305649	-0.335582
182.594	0.962649	-0.819062		182.594	0.304449	-0.334151
182.661	0.959072	-0.815108		182.661	0.303257	-0.332732
182.728	0.955504	-0.811176		182.728	0.302074	-0.33132
182.794	0.951942	-0.807274		182.794	0.300899	-0.329924
182.861	0.948391	-0.803407		182.861	0.299733	-0.328537
182.928	0.944846	-0.799552		182.928	0.298573	-0.32716
182.994	0.94131	-0.795737		182.994	0.297422	-0.325798
183.061	0.937782	-0.791935		183.061	0.296278	-0.324442
183.128	0.934263	-0.788164		183.128	0.295141	-0.323099
183.195	0.930752	-0.784417		183.195	0.29401	-0.321766
183.261	0.927251	-0.780702		183.261	0.292885	-0.320444
183.328	0.923757	-0.777002		183.328	0.291768	-0.31913
183.395	0.92027	-0.773332		183.395	0.290656	-0.317826
183.461	0.916794	-0.769695		183.461	0.28955	-0.316533
183.528	0.913328	-0.766072		183.528	0.288449	-0.31525
183.595	0.909868	-0.76248		183.595	0.287353	-0.313975
183.662	0.90642	-0.758913		183.662	0.286261	-0.312709
183.728	0.902977	-0.755358		183.728	0.285175	-0.311452
183.795	0.899548	-0.751846		183.795	0.284092	-0.310202
183.862	0.896125	-0.748347		183.862	0.283014	-0.308962
183.928	0.892711	-0.744872		183.928	0.281939	-0.30773
183.995	0.889309	-0.741421		183.995	0.280867	-0.306505
184.062	0.885916	-0.737992		184.062	0.2798	-0.305288
184.129	0.882533	-0.734588		184.129	0.278734	-0.304078
184.195	0.879158	-0.731205		184.195	0.277672	-0.302876
184.262	0.875795	-0.727847		184.262	0.276612	-0.30168
184.329	0.872441	-0.724512		184.329	0.275554	-0.300491
184.395	0.869095	-0.7212		184.395	0.274499	-0.299309
184.462	0.865762	-0.717911		184.462	0.273445	-0.298133
184.529	0.862437	-0.714638		184.529	0.272393	-0.296964
184.596	0.859122	-0.711388		184.596	0.271343	-0.2958
184.662	0.855817	-0.70816		184.662	0.270294	-0.294642
184.729	0.852524	-0.704956		184.729	0.269245	-0.29349
184.796	0.84924	-0.701766		184.796	0.268199	-0.292342
184.862	0.845965	-0.698598		184.862	0.267153	-0.291201
184.929	0.842702	-0.695444		184.929	0.266108	-0.290063
184.996	0.839448	-0.692313		184.996	0.265064	-0.288931
185.063	0.836207	-0.689207		185.063	0.264021	-0.287804
185.129	0.83297	-0.686113		185.129	0.262978	-0.286681
185.196	0.829748	-0.683042		185.196	0.261935	-0.285562
185.263	0.826533	-0.679985		185.263	0.260894	-0.284447
185.329	0.823331	-0.676942		185.329	0.259852	-0.283337
185.396	0.820134	-0.673921		185.396	0.258812	-0.28223
185.463	0.816948	-0.670922		185.463	0.257771	-0.281127
185.529	0.813774	-0.667929		185.529	0.256732	-0.280027
185.596	0.810606	-0.664956		185.596	0.255692	-0.27893
185.663	0.807447	-0.662006		185.663	0.254653	-0.277837
185.73	0.804297	-0.659071		185.73	0.253615	-0.276747
185.796	0.801157	-0.656149		185.796	0.252577	-0.275659
185.863	0.798026	-0.653238		185.863	0.25154	-0.274575
185.93	0.794901	-0.65035		185.93	0.250503	-0.273493
185.996	0.791784	-0.647465		185.996	0.249468	-0.272413
186.063	0.788676	-0.644604		186.063	0.248433	-0.271335
186.13	0.785573	-0.641762		186.13	0.2474	-0.27026
186.197	0.782478	-0.638927		186.197	0.246368	-0.269187
186.263	0.779393	-0.636112		186.263	0.245336	-0.268115
186.33	0.776312	-0.633308		186.33	0.244306	-0.267045
186.397	0.773233	-0.63052		186.397	0.243278	-0.265977
186.463	0.770164	-0.627743		186.463	0.242251	-0.26491
186.53	0.767102	-0.624977		186.53	0.241226	-0.263844
186.597	0.764041	-0.622235		186.597	0.240202	-0.26278
186.664	0.760986	-0.619496		186.664	0.239181	-0.261717
186.73	0.757938	-0.616778		186.73	0.238162	-0.260654
186.797	0.754891	-0.61407		186.797	0.237145	-0.259593
186.864	0.751847	-0.611378		186.864	0.23613	-0.258532
186.93	0.748808	-0.608699		186.93	0.235119	-0.257472
186.997	0.745771	-0.606033		186.997	0.23411	-0.256412
187.064	0.742736	-0.603382		187.064	0.233103	-0.255352
187.131	0.739704	-0.600746		187.131	0.2321	-0.254293
187.197	0.736674	-0.59812		187.197	0.2311	-0.253233
187.264	0.733644	-0.595511		187.264	0.230103	-0.252174
187.331	0.730616	-0.592914		187.331	0.22911	-0.251115
187.397	0.727589	-0.59033		187.397	0.228121	-0.250055
187.464	0.724561	-0.587761		187.464	0.227135	-0.248995
187.531	0.721533	-0.585205		187.531	0.226154	-0.247935
187.598	0.718502	-0.582664		187.598	0.225176	-0.246874
187.664	0.715472	-0.580138		187.664	0.224203	-0.245812
187.731	0.712442	-0.577624		187.731	0.223234	-0.24475
187.798	0.709408	-0.575124		187.798	0.22227	-0.243687
187.864	0.706373	-0.572638		187.864	0.221311	-0.242623
187.931	0.703334	-0.570169		187.931	0.220356	-0.241558
187.998	0.700293	-0.567711		187.998	0.219407	-0.240492
188.065	0.697249	-0.56527		188.065	0.218463	-0.239424
188.131	0.694199	-0.56284		188.131	0.217523	-0.238355
188.198	0.691146	-0.560428		188.198	0.216589	-0.237285
188.265	0.688092	-0.558028		188.265	0.215661	-0.236214
188.331	0.68503	-0.555643		188.331	0.214739	-0.23514
188.398	0.681965	-0.553271		188.398	0.213823	-0.234066
188.465	0.678892	-0.550918		188.465	0.212912	-0.232989
188.532	0.675817	-0.548575		188.532	0.212007	-0.231911
188.598	0.672736	-0.54625		188.598	0.211108	-0.230831
188.665	0.669645	-0.543935		188.665	0.210216	-0.229748
188.732	0.666553	-0.541639		188.732	0.209329	-0.228664
188.798	0.663451	-0.539356		188.798	0.208449	-0.227578
188.865	0.660343	-0.537088		188.865	0.207576	-0.226489
188.932	0.65723	-0.534833		188.932	0.20671	-0.225399
188.999	0.654111	-0.532595		188.999	0.205849	-0.224306
189.065	0.650985	-0.53037		189.065	0.204995	-0.22321
189.132	0.64785	-0.52816		189.132	0.204148	-0.222113
189.199	0.644708	-0.525964		189.199	0.203308	-0.221012
189.265	0.641561	-0.523784		189.265	0.202474	-0.21991
189.332	0.638406	-0.521619		189.332	0.201647	-0.218805
189.399	0.635243	-0.519466		189.399	0.200826	-0.217698
189.466	0.632073	-0.517326		189.466	0.200013	-0.216588
189.532	0.628897	-0.515203		189.532	0.199205	-0.215476
189.599	0.625711	-0.513093		189.599	0.198404	-0.214361
189.666	0.62252	-0.510997		189.666	0.197611	-0.213244
189.732	0.619322	-0.508916		189.732	0.196824	-0.212125
189.799	0.616116	-0.506846		189.799	0.196042	-0.211003
189.866	0.612903	-0.504791		189.866	0.195268	-0.209879
189.933	0.609685	-0.50275		189.933	0.1945	-0.208753
189.999	0.606461	-0.500723		189.999	0.193738	-0.207625
190.066	0.603228	-0.498707		190.066	0.192982	-0.206495
190.133	0.59999	-0.496707		190.133	0.192232	-0.205363
190.199	0.596746	-0.494718		190.199	0.191488	-0.204229
190.266	0.593495	-0.492739		190.266	0.19075	-0.203094
190.333	0.590241	-0.490777		190.333	0.190017	-0.201957
190.4	0.586979	-0.488823		190.4	0.189291	-0.200819
190.466	0.583713	-0.486884		190.466	0.188569	-0.199679
190.533	0.580442	-0.484955		190.533	0.187852	-0.198539
190.6	0.577168	-0.483037		190.6	0.18714	-0.197398
190.666	0.57389	-0.481132		190.666	0.186433	-0.196256
190.733	0.570607	-0.479237		190.733	0.18573	-0.195113
190.8	0.567321	-0.477352		190.8	0.185033	-0.19397
190.867	0.564033	-0.475477		190.867	0.184339	-0.192828
190.933	0.560741	-0.473612		190.933	0.183649	-0.191685
191	0.557448	-0.47176		191	0.182963	-0.190543
191.067	0.554152	-0.469914		191.067	0.182281	-0.189401
191.133	0.550856	-0.468078		191.133	0.181603	-0.188261
191.2	0.54756	-0.466251		191.2	0.180927	-0.187121
191.267	0.544263	-0.464434		191.267	0.180254	-0.185982
191.334	0.540968	-0.462621		191.334	0.179584	-0.184846
191.4	0.537672	-0.46082		191.4	0.178917	-0.183711
191.467	0.534375	-0.459026		191.467	0.178251	-0.182579
191.534	0.531083	-0.45724		191.534	0.177589	-0.181448
191.6	0.527794	-0.45546		191.6	0.176929	-0.180321
191.667	0.524505	-0.453685		191.667	0.176269	-0.179196
191.734	0.521224	-0.451919		191.734	0.175612	-0.178075
191.801	0.517943	-0.45016		191.801	0.174956	-0.176957
191.867	0.514672	-0.448405		191.867	0.1743	-0.175843
191.934	0.511402	-0.446657		191.934	0.173647	-0.174732
192.001	0.50814	-0.444914		192.001	0.172993	-0.173627
192.067	0.504883	-0.443178		192.067	0.17234	-0.172525
192.134	0.501635	-0.441446		192.134	0.171689	-0.171429
192.201	0.498395	-0.439717		192.201	0.171037	-0.170338
192.268	0.495166	-0.437996		192.268	0.170386	-0.169252
192.334	0.491944	-0.436278		192.334	0.169734	-0.168171
192.401	0.488734	-0.434566		192.401	0.169082	-0.167097
192.468	0.485533	-0.432859		192.468	0.168431	-0.166028
192.534	0.482343	-0.431154		192.534	0.167779	-0.164966
192.601	0.479167	-0.429454		192.601	0.167126	-0.163911
192.668	0.476002	-0.427757		192.668	0.166472	-0.162862
192.735	0.472851	-0.426066		192.735	0.165819	-0.16182
192.801	0.469718	-0.424379		192.801	0.165164	-0.160786
192.868	0.466596	-0.422696		192.868	0.164509	-0.159759
192.935	0.463492	-0.421017		192.935	0.163852	-0.158739
193.001	0.460402	-0.419344		193.001	0.163195	-0.157728
193.068	0.457331	-0.417672		193.068	0.162537	-0.156724
193.135	0.454278	-0.416008		193.135	0.161877	-0.155729
193.202	0.451241	-0.414345		193.202	0.161217	-0.154742
193.268	0.448224	-0.412689		193.268	0.160555	-0.153763
193.335	0.445227	-0.411037		193.335	0.159892	-0.152793
193.402	0.442252	-0.40939		193.402	0.159229	-0.151831
193.468	0.439298	-0.407748		193.468	0.158563	-0.150879
193.535	0.436362	-0.406112		193.535	0.157897	-0.149935
193.602	0.433452	-0.404481		193.602	0.157229	-0.149001
193.669	0.430562	-0.402855		193.669	0.15656	-0.148076
193.735	0.427698	-0.401235		193.735	0.15589	-0.147159
193.802	0.424857	-0.399624		193.802	0.155219	-0.146252
193.869	0.422039	-0.398015		193.869	0.154547	-0.145355
193.935	0.41925	-0.396414		193.935	0.153874	-0.144467
194.002	0.416484	-0.394821		194.002	0.1532	-0.143588
194.069	0.413745	-0.393235		194.069	0.152524	-0.142718
194.136	0.411033	-0.391654		194.136	0.151847	-0.141858
194.202	0.408346	-0.390083		194.202	0.15117	-0.141007
194.269	0.405688	-0.388519		194.269	0.150492	-0.140165
194.336	0.403058	-0.386965		194.336	0.149812	-0.139333
194.402	0.400459	-0.385418		194.402	0.149133	-0.13851
194.469	0.397885	-0.38388		194.469	0.148452	-0.137696
194.536	0.395344	-0.38235		194.536	0.14777	-0.136891
194.602	0.39283	-0.380829		194.602	0.147087	-0.136095
194.669	0.39035	-0.379319		194.669	0.146405	-0.135309
194.736	0.387896	-0.377815		194.736	0.145721	-0.134531
194.803	0.385475	-0.376325		194.803	0.145038	-0.133761
194.869	0.383086	-0.374845		194.869	0.144353	-0.133
194.936	0.380724	-0.373373		194.936	0.143669	-0.132248
195.003	0.378397	-0.371913		195.003	0.142985	-0.131504
195.069	0.376101	-0.370462		195.069	0.142299	-0.130769
195.136	0.373838	-0.369023		195.136	0.141614	-0.130041
195.203	0.371605	-0.367593		195.203	0.140928	-0.129322
195.27	0.369403	-0.366176		195.27	0.140243	-0.12861
195.336	0.367237	-0.364769		195.336	0.139558	-0.127906
195.403	0.3651	-0.363373		195.403	0.138872	-0.127208
195.47	0.362994	-0.36199		195.47	0.138187	-0.126518
195.536	0.360923	-0.360617		195.536	0.137502	-0.125836
195.603	0.358881	-0.359253		195.603	0.136817	-0.125159
195.67	0.356873	-0.357903		195.67	0.136132	-0.12449
195.737	0.354894	-0.356564		195.737	0.135448	-0.123827
195.803	0.352949	-0.355235		195.803	0.134764	-0.123169
195.87	0.351034	-0.353918		195.87	0.134081	-0.122518
195.937	0.34915	-0.35261		195.937	0.133398	-0.121873
196.003	0.347297	-0.351316		196.003	0.132715	-0.121233
196.07	0.345474	-0.350032		196.07	0.132034	-0.120599
196.137	0.343682	-0.348759		196.137	0.131352	-0.119969
196.204	0.341917	-0.347494		196.204	0.130671	-0.119345
196.27	0.340183	-0.346241		196.27	0.129991	-0.118725
196.337	0.338475	-0.344999		196.337	0.129312	-0.11811
196.404	0.336796	-0.343765		196.404	0.128633	-0.117498
196.47	0.335145	-0.342542		196.47	0.127955	-0.116891
196.537	0.333521	-0.341328		196.537	0.127278	-0.116288
196.604	0.331925	-0.340122		196.604	0.1266	-0.115687
196.671	0.330353	-0.338924		196.671	0.125925	-0.11509
196.737	0.328804	-0.337737		196.737	0.12525	-0.114496
196.804	0.327281	-0.336557		196.804	0.124575	-0.113905
196.871	0.325782	-0.335384		196.871	0.123901	-0.113316
196.937	0.324307	-0.33422		196.937	0.123229	-0.11273
197.004	0.322852	-0.33306		197.004	0.122557	-0.112145
197.071	0.321418	-0.331912		197.071	0.121886	-0.111563
197.138	0.320005	-0.330765		197.138	0.121216	-0.110982
197.204	0.318612	-0.329628		197.204	0.120546	-0.110403
197.271	0.31724	-0.328494		197.271	0.119878	-0.109825
197.338	0.315885	-0.327366		197.338	0.11921	-0.109248
197.404	0.314546	-0.326241		197.404	0.118543	-0.108673
197.471	0.313225	-0.325122		197.471	0.117878	-0.108098
197.538	0.311918	-0.324007		197.538	0.117212	-0.107524
197.605	0.310628	-0.322898		197.605	0.116548	-0.10695
197.671	0.30935	-0.321789		197.671	0.115885	-0.106375
197.738	0.308087	-0.320686		197.738	0.115223	-0.105802
197.805	0.306836	-0.319581		197.805	0.11456	-0.105228
197.871	0.305597	-0.318481		197.871	0.1139	-0.104654
197.938	0.304371	-0.317381		197.938	0.113239	-0.104079
198.005	0.303152	-0.316284		198.005	0.112581	-0.103504
198.072	0.301943	-0.315187		198.072	0.111922	-0.102929
198.138	0.300745	-0.314094		198.138	0.111266	-0.102352
198.205	0.299552	-0.312998		198.205	0.110609	-0.101775
198.272	0.29837	-0.311903		198.272	0.109954	-0.101197
198.338	0.297192	-0.310807		198.338	0.109301	-0.100617
198.405	0.29602	-0.309708		198.405	0.108647	-0.100037
198.472	0.294855	-0.308611		198.472	0.107995	-0.0994565
198.539	0.293695	-0.307514		198.539	0.107344	-0.0988737
198.605	0.292537	-0.306413		198.605	0.106695	-0.0982902
198.672	0.291383	-0.305311		198.672	0.106045	-0.097705
198.739	0.290234	-0.304207		198.739	0.105398	-0.097119
198.805	0.289089	-0.3031		198.805	0.104752	-0.0965312
198.872	0.287941	-0.301991		198.872	0.104108	-0.0959422
198.939	0.2868	-0.300878		198.939	0.103464	-0.0953514
199.006	0.285656	-0.299764		199.006	0.102822	-0.0947607
199.072	0.284517	-0.298647		199.072	0.102181	-0.0941678
199.139	0.283375	-0.297526		199.139	0.101543	-0.0935739
199.206	0.282236	-0.296403		199.206	0.100906	-0.0929786
199.272	0.281094	-0.295273		199.272	0.10027	-0.0923833
199.339	0.279954	-0.294141		199.339	0.0996367	-0.0917853
199.406	0.278814	-0.293007		199.406	0.0990042	-0.0911873
199.473	0.277673	-0.291868		199.473	0.0983751	-0.0905885
199.539	0.276531	-0.290725		199.539	0.0977473	-0.0899891
199.606	0.275389	-0.289578		199.606	0.0971214	-0.0893884
199.673	0.274247	-0.288425		199.673	0.0964989	-0.0887878
199.739	0.273101	-0.287268		199.739	0.0958788	-0.0881865
199.806	0.271956	-0.28611		199.806	0.0952599	-0.0875846
[truncated: 504 more rows]

## Sheet: Figure 4 right column
Naming:	freq_s_a is frequency data for single microsystem figure a
	Enh_s_a is enhancement curve data for single microsystem figure a
freq_s_a	Enh_s_a		freq_s_b	Enh_s_b
201.513	-0.169425		195.495	-0.0235582
201.52	3.06472		195.504	0.00771541
201.528	3.94769		195.512	0.405886
201.535	2.91475		195.52	-0.0723132
201.543	8.66858		195.529	0.174059
201.551	13.3379		195.537	-0.118785
201.558	24.135		195.545	0.0998004
201.566	37.1395		195.553	0.420735
201.573	48.6626		195.561	0.501048
201.58	50.8894		195.569	0.40564
201.588	45.6975		195.578	-0.0982326
201.595	35.7169		195.586	0.0672124
201.603	26.122		195.594	-0.0305924
201.61	15.6782		195.602	0.107148
201.617	10.0512		195.609	-0.21631
201.625	7.79628		195.617	0.292249
201.632	4.47913		195.625	-0.153235
201.639	5.46529		195.633	0.918331
201.647	2.32247		195.641	0.353667
201.654	2.73191		195.649	0.836482
201.661	2.76756		195.656	1.66015
201.668	2.27266		195.664	1.72928
201.675	3.80868		195.672	3.29542
201.683	2.9531		195.679	6.10364
201.69	1.95461		195.687	8.46847
201.697	3.32763		195.694	11.1213
201.704	-0.191346		195.702	11.1005
201.711	3.25419		195.709	10.9398
201.718	0.905218		195.717	7.55665
201.725	3.40131		195.724	4.79603
201.732	1.22147		195.732	3.36457
201.739	3.88999		195.739	2.22971
201.746	1.20131		195.746	1.06245
201.753	3.34249		195.754	0.390542
201.76	3.56281		195.761	0.788027
201.767	3.74078		195.768	0.715822
201.773	4.10827		195.775	1.11825
201.78	4.99255		195.783	1.03778
201.787	2.39997		195.79	0.0429521
201.794	3.75243		195.797	0.919186
201.801	5.5019		195.804	0.804995
201.807	3.31642		195.811	0.713267
201.814	5.03688		195.818	1.02998
201.821	5.45967		195.825	0.873228
201.827	5.39126		195.832	0.270252
201.834	7.8418		195.839	0.645522
201.841	5.55332		195.845	0.686958
201.847	6.62378		195.852	0.421771
201.854	8.34075		195.859	0.18478
201.86	7.45253		195.866	0.683405
201.867	9.16684		195.873	0.95689
201.874	8.32037		195.879	0.894831
201.88	8.9941		195.886	0.698721
201.886	8.80612		195.893	1.35771
201.893	10.1441		195.899	0.641216
201.899	7.95106		195.906	1.32652
201.906	8.92872		195.912	0.597113
201.912	7.70608		195.919	1.12589
201.919	7.13357		195.925	0.685473
201.925	4.60866		195.932	1.15928
201.931	4.11055		195.938	0.919399
201.937	3.90572		195.944	0.535858
201.944	3.14574		195.951	0.744401
201.95	2.34109		195.957	0.975835
201.956	2.74872		195.963	0.414022
201.962	3.97587		195.969	0.218184
201.969	2.05297		195.976	0.315485
201.975	-0.0393702		195.982	0.819195
201.981	2.98585		195.988	1.43071
201.987	1.59614		195.994	1.17249
201.993	-0.193671		196	1.39661
201.999	-0.193059		196.006	0.976257
202.005	2.25859		196.012	0.726627
202.011	1.23002		196.018	1.17587
202.017	2.07134		196.024	1.00532
202.023	1.43715		196.03	0.67821
202.029	2.11424		196.036	0.589631
202.035	1.22069		196.041	1.19486
202.041	0.592196		196.047	0.272173
202.047	1.52489		196.053	0.271831
202.053	-0.859757		196.059	0.666888
202.059	0.441782		196.064	0.178671
202.064	0.297387		196.07	-0.0283448
202.07	0.311322		196.076	0.57828
202.076	-1.05308		196.081	0.590914
202.082	-1.87289		196.087	-0.0999793
202.088	-1.33654		196.092	-0.0312247
202.093	-1.42841		196.098	0.574671
202.099	-1.04566		196.103	0.346282
202.105	-0.247349		196.109	0.402927
202.11	-1.65852		196.114	0.914658
202.116	-1.81745		196.119	0.404783
202.121	-2.68703		196.125	0.611469
202.127	-1.08942		196.13	0.817569
202.133	-2.26733		196.135	0.660352
202.138	-3.61737		196.14	1.24751
202.144	-3.56283		196.146	0.626009
202.149	-7.49161		196.151	0.768292
202.155	-10.5469		196.156	0.475738
202.16	-12.8658		196.161	0.380751
202.166	-18.8899		196.166	0.384209
202.171	-22.3875		196.171	0.0767305
202.176	-28.8611		196.176	0.35458
202.182	-34.3182		196.181	0.0699152
202.187	-42.1433		196.186	-0.390814
202.192	-45.6426		196.191	0.640078
202.198	-46.9383		196.196	0.491893
202.203	-45.0246		196.201	-0.146139
202.208	-40.9346		196.205	0.916932
202.213	-30.589		196.21	0.280073
202.219	-20.6611		196.215	0.36028
202.224	-14.0891		196.219	-0.0271341
202.229	-8.64293		196.224	-0.00450211
202.234	-4.97552		196.229	-0.00833651
202.239	-2.11502		196.233	0.109691
202.244	0.0223033		196.238	-0.714263
202.249	0.148866		196.242	-0.495209
202.254	2.28647		196.247	-0.0169748
202.259	1.52928		196.251	-0.537273
202.264	2.92452		196.256	-0.572803
202.269	0.613297		196.26	-1.04333
202.274	1.61596		196.264	-1.90186
202.279	0.459771		196.269	-2.05002
202.284	1.47516		196.273	-3.481
202.289	0.124287		196.277	-4.04926
202.294	1.17576		196.282	-6.4484
202.299	0.28507		196.286	-9.05387
202.303	2.47221		196.29	-10.8426
202.308	1.99328		196.294	-12.5493
202.313	2.01022		196.298	-12.6882
202.318	0.928826		196.302	-11.6691
202.323	2.30346		196.306	-9.75602
202.327	0.384094		196.31	-7.59482
202.332	2.46626		196.314	-5.85854
202.337	2.60346		196.318	-2.98765
202.341	1.1962		196.322	-2.08722
202.346	1.9924		196.326	-0.550306
202.35	3.62957		196.329	-0.843229
202.355	3.03078		196.333	-0.133399

## Sheet: Figure 5 left column
Naming:	freq_a_a is frequency data for array microsystem figure a
	DNPNMR_left_a_a is DNP enhanced NMR data for array microsystem figure a
	NMR_a_b is non-enhanced NMR data for array microsystem figure b
freq_a_a	DNPNMR_left_a_a	DNPNMR_right_a_a		freq_a_b	DNPNMR_left_a_b	NMR_a_b	DNPNMR_right_a_b		freq_a_c	DNPNMR_left_a_c	NMR_a_c	DNPNMR_right_a_c		freq_a_d	DNPNMR_left_a_d	NMR_a_d	DNPNMR_right_a_d
66.6465	0	0		114.68	0	0	0		115.488	0.0174063	-0.109232	-0.0321537		115.488	0.0187909	-0.0327441	-0.0129694
66.7132	1.77627e-05	-1.77627e-05		114.747	0.050612	-0.00741949	-0.0150727		115.555	0.0133066	-0.111772	-0.00687823		115.555	0.0238465	-0.0416231	-0.0187647
66.7799	3.55957e-05	-3.55957e-05		114.813	0.0897064	-0.0173476	-0.012776		115.622	0.0118065	-0.113178	0.0101323		115.622	0.0355938	-0.0486158	-0.0237676
66.8467	5.38172e-05	-5.38172e-05		114.88	0.105949	-0.0280127	-0.0167278		115.689	0.00718352	-0.110489	0.0123348		115.689	0.0503216	-0.0459448	-0.0209613
66.9134	7.16497e-05	-7.16497e-05		114.947	0.0951399	-0.0247831	-0.0361784		115.755	8.99968e-05	-0.100596	0.00773006		115.755	0.0613332	-0.0353928	-0.0155391
66.9801	8.95525e-05	-8.95525e-05		115.014	0.0666967	-0.00691438	-0.0581808		115.822	-0.00953875	-0.0893389	-0.00448262		115.822	0.0651928	-0.0268097	-0.0130953
67.0468	0.000107455	-0.000107455		115.08	0.0327411	0.000667076	-0.0947409		115.889	-0.0248581	-0.0810008	-0.0205011		115.889	0.0618193	-0.0268027	-0.0114242
67.1135	0.000125039	-0.000125039		115.147	-0.00825313	-0.0125201	-0.145005		115.956	-0.0502827	-0.0712496	-0.0296172		115.956	0.0538144	-0.0278014	-0.00637119
67.1802	0.000142587	-0.000142587		115.214	-0.0405616	-0.0567736	-0.173333		116.023	-0.0747592	-0.0589765	-0.0306746		116.023	0.042264	-0.0232943	-0.000836244
67.2469	0.000159853	-0.000159853		115.28	-0.0531114	-0.120898	-0.158863		116.089	-0.0854456	-0.0505355	-0.0194876		116.089	0.0296238	-0.0176899	0.00319243
67.3137	0.000177012	-0.000177012		115.347	-0.0554366	-0.171107	-0.113338		116.156	-0.0823757	-0.0483285	-0.00152907		116.156	0.0216433	-0.0149873	0.00851239
67.3804	0.000193887	-0.000193887		115.414	-0.0617853	-0.185445	-0.0603921		116.223	-0.0751422	-0.0536462	0.0049707		116.223	0.0203757	-0.0129363	0.0139883
67.4471	0.000210374	-0.000210374		115.481	-0.0752799	-0.180306	-0.0270239		116.29	-0.0743169	-0.0651825	0.00204625		116.29	0.02595	-0.0123255	0.0204698
67.5138	0.000226542	-0.000226542		115.547	-0.083437	-0.18176	-0.0301756		116.357	-0.0840008	-0.0690047	0.00486678		116.357	0.037957	-0.0158691	0.0243575
67.5805	0.000242675	-0.000242675		115.614	-0.076012	-0.169778	-0.0634095		116.423	-0.0969106	-0.0639546	0.0115503		116.423	0.0448239	-0.0164644	0.0235924
67.6472	0.000258418	-0.000258418		115.681	-0.0595365	-0.13297	-0.0961332		116.49	-0.10466	-0.0576288	0.0170324		116.49	0.0369505	-0.00793081	0.0276319
67.7139	0.000273525	-0.000273525		115.747	-0.0285749	-0.099287	-0.093218		116.557	-0.102937	-0.0503446	0.0209094		116.557	0.0184232	0.00615802	0.0379413
67.7806	0.000288561	-0.000288561		115.814	0.0161745	-0.0839446	-0.0497669		116.624	-0.0873185	-0.0447338	0.0164689		116.624	-0.00315425	0.0214306	0.0477435
67.8474	0.00030289	-0.00030289		115.881	0.0279028	-0.0771853	-0.00430302		116.69	-0.0657697	-0.0444448	0.00170998		116.69	-0.0253523	0.0368069	0.0568158
67.9141	0.0003169	-0.0003169		115.948	-0.02244	-0.0785677	-0.00563393		116.757	-0.051134	-0.0462175	-0.0102853		116.757	-0.0402074	0.0504017	0.0711135
67.9808	0.000330521	-0.000330521		116.014	-0.0965082	-0.0842318	-0.0585731		116.824	-0.0413163	-0.0414972	-0.0142061		116.824	-0.0367805	0.0559974	0.0875181
68.0475	0.000343753	-0.000343753		116.081	-0.140112	-0.0931346	-0.134383		116.891	-0.0280399	-0.0313407	-0.0112959		116.891	-0.0172465	0.0518292	0.0920918
68.1142	0.000356701	-0.000356701		116.148	-0.149864	-0.0950778	-0.173015		116.958	-0.00954071	-0.029445	-0.00735406		116.958	0.000683988	0.0513109	0.08125
68.1809	0.000368908	-0.000368908		116.214	-0.1384	-0.0666971	-0.153441		117.024	0.00736984	-0.0388038	-0.0102965		117.024	0.0102618	0.0677528	0.065582
68.2476	0.000380371	-0.000380371		116.281	-0.110046	0.00233702	-0.120303		117.091	0.0178558	-0.0489951	-0.0192456		117.091	0.018283	0.0894433	0.0514428
68.3144	0.000391941	-0.000391941		116.348	-0.0760902	0.0670971	-0.107116		117.158	0.0238085	-0.0557278	-0.0255112		117.158	0.0238761	0.0977524	0.0377435
68.3811	0.000402732	-0.000402732		116.415	-0.0422305	0.0734593	-0.109214		117.225	0.0251453	-0.0621476	-0.0274243		117.225	0.0283845	0.093648	0.0292725
68.4478	0.000412816	-0.000412816		116.481	-0.00890786	0.0482908	-0.114483		117.292	0.0276709	-0.0652374	-0.0286617		117.292	0.0371538	0.0861733	0.0251909
68.5145	0.000422582	-0.000422582		116.548	0.00318232	0.0521915	-0.10352		117.358	0.0318938	-0.0589621	-0.0263035		117.358	0.0453311	0.076441	0.0203651
68.5812	0.000432065	-0.000432065		116.615	-0.0202308	0.0829781	-0.0799867		117.425	0.0328168	-0.0497418	-0.0189171		117.425	0.0468208	0.0673299	0.0148928
68.6479	0.000440417	-0.000440417		116.681	-0.0567287	0.0992335	-0.072747		117.492	0.0303617	-0.040425	-0.0121846		117.492	0.0455469	0.0654604	0.00785545
68.7146	0.000448804	-0.000448804		116.748	-0.079603	0.101704	-0.0842594		117.559	0.0240479	-0.0325269	-0.00765923		117.559	0.0466259	0.0715974	-0.00401568
68.7813	0.000456554	-0.000456554		116.815	-0.0617112	0.0943322	-0.0902889		117.626	0.0166912	-0.0269701	-0.00536965		117.626	0.0492307	0.077633	-0.0176311
68.8481	0.000463526	-0.000463526		116.882	-0.00285305	0.0483471	-0.0744069		117.692	0.0156736	-0.0150894	-0.0024625		117.692	0.0518704	0.0774004	-0.0249255
68.9148	0.000470145	-0.000470145		116.948	0.0654081	-0.0439057	-0.0292311		117.759	0.0185726	0.0124535	-0.00299967		117.759	0.0533086	0.0748422	-0.0240768
68.9815	0.00047648	-0.00047648		117.015	0.103149	-0.128593	0.0239837		117.826	0.0166216	0.04435	-0.00645794		117.826	0.0516277	0.0740344	-0.0167366
69.0482	0.00048172	-0.00048172		117.082	0.0845025	-0.173376	0.0617431		117.893	0.00530336	0.0539166	-0.00115198		117.893	0.0489769	0.074038	-0.00360272
69.1149	0.00048696	-0.00048696		117.148	0.0321356	-0.180803	0.0864524		117.96	-0.00947582	0.0403251	0.0117803		117.96	0.0476939	0.0727778	0.015852
69.1816	0.000491492	-0.000491492		117.215	-0.0164634	-0.156931	0.0890248		118.026	-0.0210394	0.02716	0.0262195		118.026	0.0526488	0.0720075	0.037748
69.2483	0.000495671	-0.000495671		117.282	-0.0549087	-0.124027	0.0688752		118.093	-0.0326529	0.0186128	0.039807		118.093	0.0627495	0.0705444	0.0581867
69.315	0.000499107	-0.000499107		117.349	-0.087833	-0.0949248	0.0366406		118.16	-0.0481048	0.0038727	0.0453458		118.16	0.0703211	0.0646945	0.0739799
69.3818	0.00050219	-0.00050219		117.415	-0.0953619	-0.0613727	0.0152916		118.227	-0.0579802	-0.021395	0.046186		118.227	0.0711358	0.0573127	0.08353
69.4485	0.000504601	-0.000504601		117.482	-0.0735006	-0.0119682	0.0147883		118.294	-0.0551105	-0.048005	0.051694		118.294	0.0669855	0.0578155	0.0846107
69.5152	0.000506588	-0.000506588		117.549	-0.0530483	0.037513	0.0315738		118.36	-0.0493206	-0.0597142	0.0529368		118.36	0.0678595	0.0650521	0.078764
69.5819	0.00050815	-0.00050815		117.615	-0.0382512	0.0638512	0.0503912		118.427	-0.0503607	-0.0588722	0.0421009		118.427	0.0784803	0.0726334	0.0699674
69.6486	0.000509359	-0.000509359		117.682	-0.0396354	0.0667409	0.0508575		118.494	-0.0517062	-0.054879	0.0271832		118.494	0.088633	0.078249	0.0605832
69.7153	0.000510108	-0.000510108		117.749	-0.0447574	0.0437343	0.0343329		118.561	-0.0507844	-0.0522399	0.0113232		118.561	0.0915934	0.0788868	0.0514598
69.782	0.000510115	-0.000510115		117.816	-0.0359481	-0.00561218	0.0249113		118.628	-0.0515505	-0.0562844	-0.0136689		118.628	0.0929502	0.0749508	0.0488706
69.8488	0.000510121	-0.000510121		117.882	-0.0318971	-0.0792829	0.0226447		118.694	-0.0539875	-0.0659553	-0.0402585		118.694	0.0991304	0.0728454	0.0524797
69.9155	0.000509244	-0.000509244		117.949	-0.0621851	-0.18166	-0.0022033		118.761	-0.0581348	-0.0731959	-0.0493962		118.761	0.104009	0.0763386	0.0572489
69.9822	0.000508367	-0.000508367		118.016	-0.119229	-0.265095	-0.0325747		118.828	-0.0583757	-0.0672884	-0.0383183		118.828	0.10416	0.0834638	0.065434
70.0489	0.000506606	-0.000506606		118.082	-0.175764	-0.279734	-0.0256293		118.895	-0.0511897	-0.0524862	-0.0194648		118.895	0.106964	0.0907748	0.0794432
70.1156	0.00050481	-0.00050481		118.149	-0.218879	-0.257945	0.0133257		118.962	-0.0433551	-0.0391213	-0.00530898		118.962	0.111887	0.0996334	0.0884957
70.1823	0.000502483	-0.000502483		118.216	-0.239026	-0.239659	0.0471806		119.028	-0.0439457	-0.0350819	-0.00324745		119.028	0.119484	0.107145	0.0894675
70.249	0.000499697	-0.000499697		118.283	-0.236685	-0.220704	0.061535		119.095	-0.0496706	-0.0404353	-0.00542981		119.095	0.132054	0.111045	0.086139
70.3157	0.000496416	-0.000496416		118.349	-0.214879	-0.209829	0.0628874		119.162	-0.0460225	-0.0439824	-0.00215586		119.162	0.141928	0.109805	0.077006
70.3825	0.000493028	-0.000493028		118.416	-0.178475	-0.195449	0.0422088		119.229	-0.0382166	-0.0375205	0.00314204		119.229	0.144309	0.105411	0.064438
70.4492	0.000489111	-0.000489111		118.483	-0.134287	-0.17107	-0.002491		119.295	-0.0480673	-0.0230057	0.00785468		119.295	0.141912	0.10118	0.0529187
70.5159	0.000485016	-0.000485016		118.549	-0.0902595	-0.15098	-0.0477131		119.362	-0.0695087	-0.00358912	0.0133091		119.362	0.138587	0.0991113	0.0440219
70.5826	0.000480427	-0.000480427		118.616	-0.052233	-0.131761	-0.0812722		119.429	-0.0826083	0.012456	0.0190951		119.429	0.138518	0.100316	0.0397511
70.6493	0.000475237	-0.000475237		118.683	-0.0157849	-0.108059	-0.0987927		119.496	-0.0905357	0.0193796	0.0263797		119.496	0.139638	0.101883	0.0430356
70.716	0.000469941	-0.000469941		118.75	0.00938133	-0.0959392	-0.120792		119.563	-0.0948872	0.0241931	0.0360476		119.563	0.13517	0.102319	0.0535993
70.7827	0.000464397	-0.000464397		118.816	0.0166331	-0.0937941	-0.166699		119.629	-0.090885	0.0316671	0.0379643		119.629	0.126918	0.107859	0.0665149
70.8495	0.000458288	-0.000458288		118.883	-0.00285371	-0.074776	-0.212839		119.696	-0.0820465	0.0328023	0.0256054		119.696	0.121149	0.119198	0.0829482
70.9162	0.000452355	-0.000452355		118.95	-0.0447355	-0.0422399	-0.216351		119.763	-0.070065	0.0246466	0.00864698		119.763	0.118905	0.123586	0.104186
70.9829	0.000445786	-0.000445786		119.016	-0.0735815	-0.0243931	-0.167187		119.83	-0.0570614	0.0131854	-0.00824449		119.83	0.116079	0.115134	0.126354
71.0496	0.000438687	-0.000438687		119.083	-0.0930653	-0.0064009	-0.114744		119.897	-0.0546623	-0.00481613	-0.021264		119.897	0.107543	0.102569	0.145403
71.1163	0.000431659	-0.000431659		119.15	-0.110401	0.0346117	-0.0868055		119.963	-0.0625278	-0.0272316	-0.0303241		119.963	0.0949151	0.093913	0.157095
71.183	0.000424454	-0.000424454		119.217	-0.109783	0.0762309	-0.0586902		120.03	-0.0649746	-0.0491764	-0.0378867		120.03	0.0836234	0.0959611	0.161364
71.2497	0.000416648	-0.000416648		119.283	-0.0946347	0.0827131	-0.00969415		120.097	-0.0551315	-0.0674431	-0.0428879		120.097	0.0786695	0.107823	0.159565
71.3164	0.000408913	-0.000408913		119.35	-0.0699063	0.0581516	0.0416712		120.164	-0.0330008	-0.0784422	-0.0431389		120.164	0.0798299	0.123404	0.152506
71.3832	0.000400577	-0.000400577		119.417	-0.0350109	0.0325764	0.0559076		120.231	-5.0627e-05	-0.0832158	-0.0352651		120.231	0.0857453	0.131498	0.144761
71.4499	0.000392346	-0.000392346		119.483	-0.00189847	0.0393927	0.02697		120.297	0.030201	-0.0921905	-0.0183894		120.297	0.100473	0.12794	0.140271
71.5166	0.000383904	-0.000383904		119.55	0.0174321	0.0694674	-0.0095056		120.364	0.0425024	-0.109897	-0.001824		120.364	0.123625	0.120767	0.13872
71.5833	0.000375179	-0.000375179		119.617	0.0401304	0.110684	-0.0294601		120.431	0.0359804	-0.126313	0.00576115		120.431	0.142913	0.117516	0.138889
71.65	0.000366136	-0.000366136		119.684	0.0692972	0.14761	-0.0562594		120.498	0.0244226	-0.136539	0.00589138		120.498	0.149111	0.121095	0.143697
71.7167	0.000356952	-0.000356952		119.75	0.0725494	0.152761	-0.115102		120.565	0.0189168	-0.141358	0.00228073		120.565	0.142982	0.126812	0.150897
71.7834	0.000347803	-0.000347803		119.817	0.0379073	0.139841	-0.180891		120.631	0.0140514	-0.141363	-0.0031009		120.631	0.131167	0.130467	0.159226
71.8502	0.000338442	-0.000338442		119.884	-0.0176387	0.148471	-0.219974		120.698	0.00374277	-0.137049	-0.0114395		120.698	0.116221	0.138047	0.169139
71.9169	0.000328798	-0.000328798		119.95	-0.0708206	0.182844	-0.209246		120.765	-0.00436778	-0.124125	-0.0250467		120.765	0.097325	0.147898	0.17445
71.9836	0.000318942	-0.000318942		120.017	-0.10015	0.209787	-0.166621		120.832	-0.00475472	-0.105016	-0.041008		120.832	0.0845367	0.148046	0.17573
72.0503	0.000309192	-0.000309192		120.084	-0.106973	0.205624	-0.120616		120.899	0.00337884	-0.0891398	-0.0450767		120.899	0.0917997	0.137546	0.175037
72.117	0.00029916	-0.00029916		120.151	-0.104345	0.172756	-0.0915494		120.965	0.0104579	-0.0775176	-0.0294791		120.965	0.112727	0.122508	0.169266
72.1837	0.000288951	-0.000288951		120.217	-0.0810591	0.134044	-0.0992432		121.032	0.00921981	-0.0678792	-0.00129099		121.032	0.131455	0.108172	0.161651
72.2504	0.000278848	-0.000278848		120.284	-0.0459108	0.106206	-0.140183		121.099	0.00621079	-0.0541567	0.0322598		121.099	0.142589	0.10216	0.156893
72.3171	0.000268886	-0.000268886		120.351	-0.0326891	0.0960851	-0.191635		121.166	0.00405982	-0.0326759	0.0563514		121.166	0.149145	0.10967	0.153858
72.3839	0.000258324	-0.000258324		120.417	-0.0378003	0.10634	-0.221201		121.233	-0.00165748	-0.0153021	0.0560871		121.233	0.152685	0.122293	0.152402
72.4506	0.000248291	-0.000248291		120.484	-0.0339881	0.120954	-0.222722		121.299	-0.0126955	-0.0177039	0.0407827		121.299	0.151365	0.130638	0.155147
72.5173	0.000237694	-0.000237694		120.551	-0.031383	0.123011	-0.219965		121.366	-0.0195567	-0.0399336	0.021512		121.366	0.149807	0.141203	0.160643
72.584	0.000227626	-0.000227626		120.618	-0.0494293	0.107829	-0.219454		121.433	-0.0128784	-0.0641021	0.000812995		121.433	0.151054	0.158063	0.162121
72.6507	0.000216993	-0.000216993		120.684	-0.080405	0.0829457	-0.216537		121.5	0.00308825	-0.0728192	-0.0147089		121.5	0.152493	0.180155	0.160714
72.7174	0.000206926	-0.000206926		120.751	-0.128342	0.0449608	-0.208512		121.566	0.0132731	-0.0617506	-0.0219637		121.566	0.152972	0.206864	0.15822
72.7841	0.000196293	-0.000196293		120.818	-0.196876	-0.000273867	-0.185376		121.633	0.00766594	-0.0416604	-0.0248326		121.633	0.154116	0.227732	0.151652
72.8508	0.000186261	-0.000186261		120.884	-0.255252	-0.0339348	-0.142627		121.7	-0.00851888	-0.0245556	-0.024199		121.7	0.158786	0.230906	0.142934
72.9176	0.000175664	-0.000175664		120.951	-0.265153	-0.045738	-0.0910859		121.767	-0.0217393	-0.0139179	-0.0226682		121.767	0.167898	0.22098	0.137124
72.9843	0.000165632	-0.000165632		121.018	-0.210683	-0.0377661	-0.033359		121.834	-0.0243893	-0.00782043	-0.0209357		121.834	0.173594	0.206755	0.134723
73.051	0.000155494	-0.000155494		121.085	-0.0542909	-0.00990057	0.0291583		121.9	-0.0192832	0.00276097	-0.0144526		121.9	0.171072	0.195452	0.136242
73.1177	0.00014518	-0.00014518		121.151	0.144802	0.00990431	0.0835317		121.967	-0.0133705	0.0115637	-0.00869513		121.967	0.163275	0.187886	0.142165
73.1844	0.000135148	-0.000135148		121.218	0.234095	0.00658082	0.113622		122.034	-0.0149553	0.010765	-0.0095848		122.034	0.152322	0.185419	0.14939
73.2511	0.000125329	-0.000125329		121.285	0.221855	-0.00733	0.137394		122.101	-0.018555	0.000488236	-0.0212482		122.101	0.142814	0.189576	0.156872
73.3178	0.000115368	-0.000115368		121.351	0.179131	-0.0202249	0.171571		122.168	-0.0188553	-0.0166822	-0.0411745		122.168	0.144683	0.192828	0.162883
73.3846	0.000105301	-0.000105301		121.418	0.144831	-0.0379055	0.165886		122.234	-0.0294674	-0.0368655	-0.0519736		122.234	0.157829	0.191636	0.166774
73.4513	9.58706e-05	-9.58706e-05		121.485	0.148607	-0.067354	0.0995356		122.301	-0.0525705	-0.0558744	-0.0457899		122.301	0.175946	0.190902	0.17171
73.518	8.59807e-05	-8.59807e-05		121.552	0.178094	-0.0983297	0.017691		122.368	-0.0723608	-0.0714455	-0.0309694		122.368	0.194433	0.194333	0.18052
73.5847	7.67622e-05	-7.67622e-05		121.618	0.20292	-0.103606	-0.0409084		122.435	-0.0760013	-0.0802325	-0.0171865		122.435	0.210024	0.201033	0.195642
73.6514	6.74024e-05	-6.74024e-05		121.685	0.216737	-0.0773863	-0.078594		122.502	-0.0633408	-0.0764357	-0.00904374		122.502	0.215512	0.205489	0.212422
73.7181	5.7972e-05	-5.7972e-05		121.752	0.211326	-0.0547898	-0.110876		122.568	-0.0449425	-0.058291	-0.00438625		122.568	0.209954	0.205838	0.222245
73.7848	4.88597e-05	-4.88597e-05		121.818	0.192404	-0.0333743	-0.124749		122.635	-0.0271502	-0.0380094	0.00161266		122.635	0.204091	0.203399	0.220684
73.8515	3.97121e-05	-3.97121e-05		121.885	0.180662	0.00518782	-0.104582		122.702	-0.00978432	-0.0284966	0.00841339		122.702	0.203263	0.20355	0.214227
73.9183	3.08119e-05	-3.08119e-05		121.952	0.168995	0.051407	-0.0587013		122.769	0.00961256	-0.0301361	0.0139358		122.769	0.206874	0.207931	0.21092
73.985	2.22298e-05	-2.22298e-05		122.019	0.13643	0.075416	-0.01405		122.836	0.029232	-0.0398203	0.0149016		122.836	0.216407	0.209978	0.218395
74.0517	1.3577e-05	-1.3577e-05		122.085	0.0836736	0.0698136	0.0150963		122.902	0.0378553	-0.0571413	0.00698873		122.902	0.229073	0.204694	0.232958
74.1184	4.88895e-06	-4.88895e-06		122.152	0.0439479	0.0663363	0.0411495		122.969	0.0331823	-0.0766417	-0.00715415		122.969	0.240398	0.199107	0.243762
74.1851	-3.55178e-06	3.55178e-06		122.219	0.0552636	0.0867712	0.0624819		123.036	0.0222896	-0.0855335	-0.0208513		123.036	0.248841	0.193972	0.249253
74.2518	-1.19571e-05	1.19571e-05		122.285	0.126788	0.121056	0.0736713		123.103	0.00504157	-0.0785337	-0.0316406		123.103	0.25477	0.189683	0.253088
74.3185	-2.00798e-05	2.00798e-05		122.352	0.208804	0.153733	0.0854517		123.17	-0.019473	-0.0658886	-0.0434332		123.17	0.257066	0.194264	0.257898
74.3853	-2.79197e-05	2.79197e-05		122.419	0.249471	0.183865	0.102498		123.236	-0.0452824	-0.0624475	-0.0557474		123.236	0.25753	0.210254	0.263194
74.452	-3.61484e-05	3.61484e-05		122.485	0.240109	0.222029	0.126268		123.303	-0.0571784	-0.0723474	-0.0611954		123.303	0.257563	0.229121	0.265684
74.5187	-4.40591e-05	4.40591e-05		122.552	0.203628	0.257699	0.156911		123.37	-0.0546266	-0.0874103	-0.0579654		123.37	0.25437	0.239896	0.263028
74.5854	-5.16871e-05	5.16871e-05		122.619	0.159444	0.264047	0.184737		123.437	-0.051879	-0.096595	-0.0521396		123.437	0.248382	0.241686	0.258615
74.6521	-5.93151e-05	5.93151e-05		122.686	0.11721	0.263197	0.199653		123.504	-0.0604575	-0.0907055	-0.0440767		123.504	0.244382	0.240176	0.254697
74.7188	-6.69785e-05	6.69785e-05		122.752	0.0815134	0.288212	0.200586		123.57	-0.0747588	-0.0715657	-0.0312724		123.57	0.245507	0.241079	0.251169
74.7855	-7.43592e-05	7.43592e-05		122.819	0.0578275	0.321037	0.185696		123.637	-0.07826	-0.0561431	-0.0146509		123.637	0.248141	0.248981	0.248928
74.8522	-8.17753e-05	8.17753e-05		122.886	0.04913	0.326979	0.164579		123.704	-0.0700139	-0.0513836	0.00206685		123.704	0.247076	0.260231	0.252933
74.919	-8.89088e-05	8.89088e-05		122.952	0.0406623	0.294346	0.155991		123.771	-0.060736	-0.054745	0.0123223		123.771	0.24444	0.271477	0.265103
74.9857	-9.6431e-05	9.6431e-05		123.019	0.0175755	0.254752	0.16488		123.838	-0.0587982	-0.0596801	0.0143115		123.838	0.244063	0.281367	0.278687
75.0524	-0.000103671	0.000103671		123.086	-0.0196403	0.234952	0.184347		123.904	-0.0618487	-0.0515957	0.0151607		123.904	0.246181	0.287451	0.282234
75.1191	-0.000110592	0.000110592		123.153	-0.0390622	0.227928	0.186913		123.971	-0.0581363	-0.0329424	0.0172697		123.971	0.251375	0.288798	0.278852
75.1858	-0.000117585	0.000117585		123.219	-0.0191538	0.21188	0.155792		124.038	-0.0484933	-0.0171404	0.0161248		124.038	0.264514	0.287351	0.278433
75.2525	-0.000124648	0.000124648		123.286	0.0154457	0.186997	0.121687		124.105	-0.0452857	-0.0150734	0.00759483		124.105	0.282265	0.289055	0.281442
75.3192	-0.000131782	0.000131782		123.353	0.0592599	0.171669	0.116717		124.171	-0.0469488	-0.0194985	-0.00402286		124.171	0.297923	0.294012	0.283886
75.386	-0.000139022	0.000139022		123.419	0.112224	0.163512	0.122195		124.238	-0.0513565	-0.0215185	-0.00861145		124.238	0.313215	0.298093	0.290072
75.4527	-0.00014598	0.00014598		123.486	0.147295	0.152783	0.0923743		124.305	-0.0649898	-0.0312128	-0.00315406		124.305	0.322966	0.300592	0.298068
75.5194	-0.000153008	0.000153008		123.553	0.146198	0.136551	0.0265988		124.372	-0.0929584	-0.0517539	0.0029132		124.372	0.324125	0.305697	0.305561
75.5861	-0.000159754	0.000159754		123.62	0.127385	0.115516	-0.0259786		124.439	-0.131273	-0.0708843	0.000545187		124.439	0.320496	0.314094	0.312758
75.6528	-0.000166994	0.000166994		123.686	0.123044	0.102661	-0.0417765		124.505	-0.165147	-0.0892406	-0.0105684		124.505	0.311989	0.315433	0.316005
75.7195	-0.000173988	0.000173988		123.753	0.151907	0.100075	-0.0374545		124.572	-0.181913	-0.112045	-0.0234714		124.572	0.305493	0.305878	0.312236
75.7862	-0.000181123	0.000181123		123.82	0.221089	0.0962143	-0.0170853		124.639	-0.184881	-0.134055	-0.0356846		124.639	0.324739	0.290703	0.30194
75.8529	-0.000188329	0.000188329		123.886	0.316293	0.080028	0.0297696		124.706	-0.185698	-0.150689	-0.054404		124.706	0.393225	0.273178	0.285276
75.9197	-0.000195747	0.000195747		123.953	0.384562	0.0677019	0.074982		124.773	-0.191094	-0.158679	-0.0853497		124.773	0.487994	0.256659	0.263099
75.9864	-0.000202882	0.000202882		124.02	0.397565	0.0783892	0.102347		124.839	-0.1766	-0.141794	-0.101458		124.839	0.539757	0.241948	0.247095
76.0531	-0.00021023	0.00021023		124.087	0.38351	0.0926321	0.132707		124.906	-0.0929509	-0.0655574	-0.0534735		124.906	0.539355	0.23259	0.249715
76.1198	-0.000217719	0.000217719		124.153	0.3806	0.0990782	0.167559		124.973	-0.0164057	-0.00440703	-0.0124099		124.973	0.517331	0.234182	0.277254
76.1865	-0.000225386	0.000225386		124.22	0.408261	0.10526	0.182998		125.04	-0.113066	-0.101499	-0.121149		125.04	0.492006	0.246814	0.340398
76.2532	-0.000233229	0.000233229		124.287	0.448151	0.128339	0.166052		125.107	-0.239345	-0.215808	-0.234442		125.107	0.468712	0.276203	0.429378
76.3199	-0.000241249	0.000241249		124.353	0.481823	0.154716	0.12646		125.173	-0.265319	-0.242124	-0.253689		125.173	0.450884	0.344164	0.481527
76.3867	-0.000249198	0.000249198		124.42	0.510923	0.168815	0.0773037		125.24	-0.236226	-0.2176	-0.238705		125.24	0.438189	0.447853	0.481681
76.4534	-0.000257325	0.000257325		124.487	0.526268	0.171314	0.0297561		125.307	-0.194789	-0.175801	-0.223858		125.307	0.432968	0.520292	0.460985
76.5201	-0.000265699	0.000265699		124.554	0.536751	0.131857	0.00396658		125.374	-0.153091	-0.141373	-0.209778		125.374	0.437884	0.542983	0.448011
76.5868	-0.000274674	0.000274674		124.62	0.560431	0.0442739	0.0189962		125.441	-0.118339	-0.124371	-0.198508		125.441	0.451668	0.543604	0.450627
76.6535	-0.000283544	0.000283544		124.687	0.594006	-0.00136653	0.103904		125.507	-0.100819	-0.120344	-0.191289		125.507	0.467933	0.534584	0.457366
76.7202	-0.000292378	0.000292378		124.754	0.642369	0.106773	0.310354		125.574	-0.102255	-0.120701	-0.185547		125.574	0.479105	0.52211	0.457387
76.7869	-0.000301814	0.000301814		124.82	0.693827	0.35791	0.557246		125.641	-0.111671	-0.118966	-0.175182		125.641	0.483491	0.512729	0.449455
76.8536	-0.000311603	0.000311603		124.887	0.734772	0.575706	0.671626		125.708	-0.117038	-0.117566	-0.166373		125.708	0.487048	0.508107	0.440077
76.9204	-0.00032164	0.00032164		124.954	0.768611	0.682863	0.675623		125.775	-0.112717	-0.115468	-0.168959		125.775	0.494127	0.50986	0.437242
76.9871	-0.000331713	0.000331713		125.021	0.797015	0.722453	0.642209		125.841	-0.0890583	-0.105493	-0.175127		125.841	0.503957	0.513144	0.442288
77.0538	-0.000342457	0.000342457		125.087	0.82948	0.734383	0.613098		125.908	-0.0558845	-0.0831466	-0.171055		125.908	0.509496	0.509779	0.450209
77.1205	-0.000353237	0.000353237		125.154	0.860363	0.739706	0.578352		125.975	-0.0342287	-0.0578571	-0.157053		125.975	0.505892	0.496754	0.458813
77.1872	-0.000364759	0.000364759		125.221	0.883559	0.748451	0.530893		126.042	-0.0296623	-0.0469598	-0.140104		126.042	0.497583	0.48019	0.466615
77.2539	-0.000376282	0.000376282		125.287	0.911064	0.739981	0.500623		126.109	-0.0359328	-0.0564168	-0.121882		126.109	0.496377	0.465875	0.474714
77.3206	-0.000388618	0.000388618		125.354	0.941654	0.686129	0.509862		126.175	-0.0508937	-0.0690277	-0.0983684		126.175	0.507743	0.45538	0.486161
77.3873	-0.000401343	0.000401343		125.421	0.985982	0.598739	0.54378		126.242	-0.0711606	-0.0673679	-0.0702872		126.242	0.519789	0.450221	0.500209
77.4541	-0.00041414	0.00041414		125.488	1.06422	0.516923	0.584505		126.309	-0.0847415	-0.0477867	-0.0434418		126.309	0.522167	0.454774	0.513898
77.5208	-0.000427749	0.000427749		125.554	1.1622	0.499964	0.635866		126.376	-0.0860474	-0.0250229	-0.0145456		126.376	0.52553	0.464415	0.526827
77.5875	-0.000441853	0.000441853		125.621	1.26447	0.566285	0.684443		126.443	-0.0796968	-0.0175111	0.0115368		126.443	0.537522	0.474735	0.540697
77.6542	-0.000456382	0.000456382		125.688	1.38663	0.664471	0.694863		126.509	-0.0705362	-0.0193171	0.0184353		126.509	0.549952	0.487001	0.555006
77.7209	-0.000471442	0.000471442		125.754	1.52641	0.771665	0.656648		126.576	-0.052901	-0.021842	0.00393228		126.576	0.554967	0.501642	0.561774
77.7876	-0.000487314	0.000487314		125.821	1.6609	0.875519	0.607666		126.643	-0.024401	-0.0270958	-0.01566		126.643	0.555107	0.516146	0.564532
77.8543	-0.000503364	0.000503364		125.888	1.77278	0.94872	0.593487		126.71	0.00564394	-0.0346827	-0.0260538		126.71	0.5626	0.530341	0.570424
77.9211	-0.000520262	0.000520262		125.955	1.86743	0.989289	0.629791		126.776	0.0254399	-0.0449081	-0.0261945		126.776	0.581225	0.548134	0.58168
77.9878	-0.000537762	0.000537762		126.021	1.97644	1.01441	0.689302		126.843	0.0334432	-0.0561273	-0.0174026		126.843	0.604649	0.56793	0.593736
78.0545	-0.000555721	0.000555721		126.088	2.10041	1.04478	0.712533		126.91	0.0347193	-0.0604239	-0.00490323		126.91	0.625698	0.581515	0.598499
78.1212	-0.000574635	0.000574635		126.155	2.23065	1.09693	0.701853		126.977	0.0340698	-0.051436	0.00285065		126.977	0.643124	0.587894	0.594966
78.1879	-0.000594044	0.000594044		126.221	2.37587	1.14753	0.704341		127.044	0.037718	-0.0312602	0.00208492		127.044	0.657772	0.593882	0.584276
78.2546	-0.000614124	0.000614124		126.288	2.5261	1.18752	0.743494		127.11	0.0443361	-0.0101862	-0.00835033		127.11	0.66659	0.601908	0.569229
78.3213	-0.000635018	0.000635018		126.355	2.66716	1.25701	0.787231		127.177	0.0473227	0.00392155	-0.0235028		127.177	0.66595	0.613948	0.556059
78.388	-0.000656478	0.000656478		126.422	2.79187	1.36604	0.79172		127.244	0.0435315	0.00946599	-0.0354164		127.244	0.656415	0.62492	0.549736
78.4548	-0.000678575	0.000678575		126.488	2.91395	1.48832	0.75235		127.311	0.0344424	0.011206	-0.0316585		127.311	0.647259	0.631583	0.554091
78.5215	-0.000701519	0.000701519		126.555	3.05962	1.58874	0.690498		127.378	0.02711	0.00980565	-0.00993076		127.378	0.64902	0.635174	0.571283
78.5882	-0.000725454	0.000725454		126.622	3.22027	1.66964	0.65951		127.444	0.0235532	-0.00172517	0.0148628		127.444	0.664265	0.633791	0.594279
78.6549	-0.000749919	0.000749919		126.688	3.35959	1.74875	0.679787		127.511	0.0207371	-0.0153698	0.0344376		127.511	0.687715	0.628543	0.611129
78.7216	-0.00077495	0.00077495		126.755	3.45419	1.82883	0.70392		127.578	0.0185648	-0.0151906	0.0543489		127.578	0.71137	0.622235	0.620007
78.7883	-0.000800936	0.000800936		126.822	3.5099	1.89011	0.704493		127.645	0.0206562	0.00152267	0.0651374		127.645	0.728774	0.62093	0.627518
78.855	-0.000827805	0.000827805		126.889	3.53641	1.91982	0.69792		127.712	0.0238184	0.0218686	0.0572806		127.712	0.737915	0.627795	0.635371
78.9218	-0.00085524	0.00085524		126.955	3.51285	1.93036	0.687301		127.778	0.0274839	0.033785	0.0437033		127.778	0.743387	0.638264	0.639974
78.9885	-0.000883595	0.000883595		127.022	3.45366	1.94354	0.679305		127.845	0.0348436	0.0341446	0.0368904		127.845	0.752435	0.651849	0.64094
79.0552	-0.000912868	0.000912868		127.089	3.40387	1.98296	0.679793		127.912	0.0412728	0.0345373	0.0392094		127.912	0.767765	0.66928	0.642552
79.1219	-0.000942601	0.000942601		127.155	3.38782	2.04162	0.686536		127.979	0.0414492	0.0459314	0.0485606		127.979	0.78555	0.687798	0.648412
79.1886	-0.000973218	0.000973218		127.222	3.39344	2.0805	0.714279		128.046	0.0390811	0.0563099	0.0513825		128.046	0.799738	0.710755	0.660393
79.2553	-0.00100472	0.00100472		127.289	3.40162	2.08738	0.770235		128.112	0.0425751	0.0533465	0.0413617		128.112	0.806601	0.739565	0.675932
79.322	-0.00103668	0.00103668		127.356	3.3906	2.08943	0.82517		128.179	0.0556116	0.0495072	0.0313505		128.179	0.812543	0.767737	0.693297
79.3887	-0.00106988	0.00106988		127.422	3.35219	2.09419	0.847082		128.246	0.0676254	0.0564062	0.0276316		128.246	0.825204	0.786859	0.714096
79.4555	-0.0011035	0.0011035		127.489	3.29716	2.06542	0.851478		128.313	0.0729463	0.0703996	0.0251685		128.313	0.844785	0.797511	0.735901
79.5222	-0.00113797	0.00113797		127.556	3.23514	2.00009	0.858588		128.38	0.0767893	0.085781	0.0299923		128.38	0.864639	0.803477	0.75843
79.5889	-0.00117318	0.00117318		127.622	3.15967	1.92619	0.858523		128.446	0.0817654	0.095828	0.0437039		128.446	0.879686	0.808423	0.785859
79.6556	-0.00120882	0.00120882		127.689	3.06561	1.85253	0.845691		128.513	0.096645	0.104284	0.061022		128.513	0.89086	0.814353	0.8142
79.7223	-0.00124555	0.00124555		127.756	2.94763	1.78945	0.81927		128.58	0.124957	0.118466	0.0792743		128.58	0.904336	0.822134	0.834711
79.789	-0.00128271	0.00128271		127.823	2.77679	1.719	0.784181		128.647	0.151442	0.139639	0.0928403		128.647	0.926846	0.837134	0.846505
79.8557	-0.0013205	0.0013205		127.889	2.54265	1.62932	0.755427		128.714	0.170562	0.163116	0.098473		128.714	0.958443	0.861319	0.857977
79.9225	-0.001359	0.001359		127.956	2.27161	1.52809	0.73559		128.78	0.190284	0.182034	0.0920065		128.78	0.989452	0.888108	0.869684
79.9892	-0.00139817	0.00139817		128.023	2.02379	1.39379	0.710852		128.847	0.209499	0.192287	0.0803196		128.847	1.01481	0.914518	0.884925
80.0559	-0.00143801	0.00143801		128.089	1.81484	1.22392	0.680575		128.914	0.218668	0.196974	0.0757141		128.914	1.03489	0.944063	0.909849
80.1226	-0.00147846	0.00147846		128.156	1.62272	1.051	0.646342		128.981	0.212708	0.194741	0.0801272		128.981	1.05296	0.973526	0.940952
80.1893	-0.00151915	0.00151915		128.223	1.43178	0.920211	0.614681		129.048	0.199751	0.179828	0.0881792		129.048	1.07493	0.997544	0.967909
80.256	-0.00156072	0.00156072		128.29	1.27096	0.832198	0.609585		129.114	0.195269	0.157422	0.0950734		129.114	1.09691	1.01908	0.985174
80.3227	-0.00160255	0.00160255		128.356	1.17169	0.747179	0.624686		129.181	0.210121	0.150323	0.0963622		129.181	1.11239	1.03997	0.997488
80.3894	-0.00164525	0.00164525		128.423	1.11485	0.644366	0.610595		129.248	0.240622	0.16841	0.0966349		129.248	1.12005	1.06271	1.01057
80.4562	-0.00168806	0.00168806		128.49	1.05774	0.518363	0.557502		129.315	0.279974	0.197018	0.0971732		129.315	1.12705	1.09243	1.02646
80.5229	-0.00173137	0.00173137		128.556	0.977427	0.402362	0.508373		129.381	0.315965	0.221741	0.0952767		129.381	1.14811	1.13235	1.05116
80.5896	-0.00177513	0.00177513		128.623	0.879075	0.321558	0.48955		129.448	0.337612	0.238104	0.0921263		129.448	1.18571	1.17663	1.08558
80.6563	-0.00181901	0.00181901		128.69	0.770483	0.263211	0.477514		129.515	0.353709	0.251439	0.0933652		129.515	1.23044	1.21458	1.12385
80.723	-0.00186365	0.00186365		128.757	0.673943	0.199214	0.427231		129.582	0.373676	0.277456	0.101099		129.582	1.27521	1.24389	1.16289
80.7897	-0.00190827	0.00190827		128.823	0.598895	0.124201	0.334657		129.649	0.394694	0.316492	0.118033		129.649	1.3162	1.27221	1.20083
80.8564	-0.00195362	0.00195362		128.89	0.532773	0.0625095	0.232064		129.715	0.418923	0.348541	0.142465		129.715	1.35019	1.3059	1.23958
80.9232	-0.00199859	0.00199859		128.957	0.4732	0.0379852	0.158323		129.782	0.457596	0.370449	0.165335		129.782	1.38382	1.34441	1.28516
80.9899	-0.0020443	0.0020443		129.023	0.424144	0.0432301	0.108889		129.849	0.514839	0.395874	0.182113		129.849	1.42695	1.3866	1.33391
81.0566	-0.00209025	0.00209025		129.09	0.377268	0.0332871	0.0516168		129.916	0.574084	0.425102	0.202453		129.916	1.47746	1.43288	1.37655
81.1233	-0.00213614	0.00213614		129.157	0.311604	-0.00684358	-0.00455147		129.983	0.613446	0.44691	0.231879		129.983	1.53068	1.48159	1.41439
81.19	-0.00218192	0.00218192		129.224	0.243079	-0.0607595	-0.0510021		130.049	0.631386	0.463598	0.264258		130.049	1.58408	1.53009	1.45927
81.2567	-0.00222833	0.00222833		129.29	0.208438	-0.128936	-0.0757096		130.116	0.644211	0.482239	0.286436		130.116	1.63757	1.57567	1.51276
81.3234	-0.00227453	0.00227453		129.357	0.220193	-0.214069	-0.0657765		130.183	0.668396	0.507066	0.296639		130.183	1.69393	1.62138	1.56285
81.3901	-0.00232102	0.00232102		129.424	0.241768	-0.268108	-0.0562715		130.25	0.707999	0.539715	0.309297		130.25	1.75019	1.6719	1.60508
81.4569	-0.00236729	0.00236729		129.49	0.24913	-0.281216	-0.0712561		130.317	0.754113	0.577835	0.329358		130.317	1.80895	1.72666	1.6454
81.5236	-0.0024137	0.0024137		129.557	0.236878	-0.293914	-0.107605		130.383	0.801892	0.617835	0.348833		130.383	1.87524	1.78446	1.69196
81.5903	-0.00246033	0.00246033		129.624	0.191799	-0.304355	-0.156811		130.45	0.849078	0.655335	0.363249		130.45	1.94665	1.84316	1.74406
81.657	-0.00250667	0.00250667		129.691	0.111175	-0.299203	-0.189093		130.517	0.889988	0.684746	0.373764		130.517	2.01576	1.90564	1.79524
81.7237	-0.00255284	0.00255284		129.757	0.0155099	-0.280906	-0.193553		130.584	0.930113	0.702759	0.384346		130.584	2.0836	1.97439	1.8502
81.7904	-0.00259907	0.00259907		129.824	-0.0581956	-0.243925	-0.206124		130.651	0.978197	0.713151	0.391121		130.651	2.15649	2.0426	1.91287
81.8571	-0.00264545	0.00264545		129.891	-0.0827004	-0.213486	-0.257293		130.717	1.02888	0.714368	0.393812		130.717	2.23159	2.10512	1.98158
81.9238	-0.00269151	0.00269151		129.957	-0.0487025	-0.227381	-0.323373		130.784	1.06997	0.710363	0.39628		130.784	2.30326	2.1681	2.05153
81.9906	-0.00273732	0.00273732		130.024	0.0190873	-0.280456	-0.35756		130.851	1.09675	0.710958	0.40746		130.851	2.37395	2.24071	2.12051
82.0573	-0.00278317	0.00278317		130.091	0.0731766	-0.351772	-0.317281		130.918	1.11377	0.719928	0.43086		130.918	2.44415	2.31805	2.18927
82.124	-0.00282873	0.00282873		130.158	0.095689	-0.430086	-0.237697		130.985	1.12619	0.727902	0.453148		130.985	2.51094	2.39775	2.25715
82.1907	-0.00287394	0.00287394		130.224	0.101012	-0.491785	-0.179922		131.051	1.13186	0.727656	0.464903		131.051	2.58127	2.48165	2.32705
82.2574	-0.00291922	0.00291922		130.291	0.0971727	-0.517603	-0.154836		131.118	1.1272	0.726527	0.465228		131.118	2.66006	2.5624	2.40008
82.3241	-0.00296418	0.00296418		130.358	0.0949914	-0.522371	-0.158179		131.185	1.10891	0.729113	0.454025		131.185	2.73985	2.63545	2.47727
82.3908	-0.00300879	0.00300879		130.424	0.106308	-0.527451	-0.17536		131.252	1.07998	0.720179	0.433052		131.252	2.81427	2.70319	2.55677
82.4576	-0.00305304	0.00305304		130.491	0.110189	-0.518429	-0.156267		131.319	1.04501	0.69326	0.406844		131.319	2.88639	2.76861	2.63151
82.5243	-0.00309733	0.00309733		130.558	0.099695	-0.476121	-0.104228		131.385	1.00428	0.669969	0.381709		131.385	2.96625	2.83269	2.69778
82.591	-0.00314123	0.00314123		130.625	0.0870947	-0.413641	-0.0780755		131.452	0.959999	0.66101	0.364346		131.452	3.05632	2.89485	2.75546
82.6577	-0.00318478	0.00318478		130.691	0.0729665	-0.365816	-0.107281		131.519	0.921406	0.649679	0.356172		131.519	3.14471	2.95776	2.80578
82.7244	-0.00322797	0.00322797		130.758	0.0663547	-0.351173	-0.172451		131.586	0.888535	0.627871	0.351615		131.586	3.22269	3.02246	2.85789
82.7911	-0.00327116	0.00327116		130.825	0.0724295	-0.380072	-0.235572		131.653	0.853194	0.602016	0.351132		131.653	3.29001	3.09005	2.91447
82.8578	-0.00331357	0.00331357		130.891	0.0776132	-0.434644	-0.273637		131.719	0.814523	0.576497	0.349308		131.719	3.35236	3.15685	2.9664
82.9245	-0.00335599	0.00335599		130.958	0.066865	-0.463418	-0.301785		131.786	0.772108	0.548147	0.33551		131.786	3.41413	3.2185	3.0033
82.9913	-0.00339801	0.00339801		131.025	0.0531592	-0.45416	-0.342596		131.853	0.721193	0.509945	0.316813		131.853	3.47522	3.2733	3.02756
83.058	-0.00343969	0.00343969		131.092	0.0461645	-0.443455	-0.38846		131.92	0.667432	0.461457	0.302806		131.92	3.53498	3.32147	3.05098
83.1247	-0.00348093	0.00348093		131.158	0.040372	-0.436951	-0.405377		131.986	0.623122	0.415842	0.292324		131.986	3.59125	3.36237	3.07647
83.1914	-0.00352176	0.00352176		131.225	0.0241793	-0.415611	-0.37535		132.053	0.583655	0.38122	0.287981		132.053	3.64015	3.39735	3.10132
83.2581	-0.00356258	0.00356258		131.292	0.00673025	-0.389369	-0.314772		132.12	0.53594	0.350522	0.292947		132.12	3.67754	3.42636	3.12016
83.3248	-0.00360262	0.00360262		131.358	-0.000522158	-0.374005	-0.247428		132.187	0.480435	0.318941	0.299418		132.187	3.70301	3.44678	3.13262
83.3915	-0.00364228	0.00364228		131.425	-0.0017845	-0.379048	-0.184118		132.254	0.425357	0.28632	0.296661		132.254	3.71748	3.45216	3.14073
83.4583	-0.00368186	0.00368186		131.492	0.000418417	-0.395903	-0.139337		132.32	0.375806	0.252212	0.276982		132.32	3.72155	3.44251	3.14145
83.525	-0.00372067	0.00372067		131.558	0.0152038	-0.407031	-0.118273		132.387	0.33071	0.224346	0.24488		132.387	3.71474	3.42544	3.13409
83.5917	-0.00375948	0.00375948		131.625	0.0379297	-0.412963	-0.104039		132.454	0.291832	0.206374	0.215434		132.454	3.69596	3.40129	3.11819
83.6584	-0.00379747	0.00379747		131.692	0.0726212	-0.416204	-0.0781728		132.521	0.265711	0.185877	0.189196		132.521	3.65948	3.36282	3.09125
83.7251	-0.00383539	0.00383539		131.759	0.123601	-0.413371	-0.0673188		132.588	0.246091	0.155977	0.163091		132.588	3.60371	3.30736	3.05407
83.7918	-0.00387293	0.00387293		131.825	0.163429	-0.403928	-0.0845564		132.654	0.220929	0.124167	0.15146		132.654	3.53398	3.24597	3.00748
83.8585	-0.00390997	0.00390997		131.892	0.153985	-0.379259	-0.105799		132.721	0.186678	0.0995938	0.150127		132.721	3.45613	3.18719	2.95257
83.9252	-0.00394623	0.00394623		131.959	0.101098	-0.352529	-0.126291		132.788	0.150982	0.0857121	0.140087		132.788	3.3742	3.12646	2.88944
83.992	-0.00398245	0.00398245		132.025	0.0609504	-0.366112	-0.152463		132.855	0.12202	0.0835324	0.115956		132.855	3.28062	3.05898	2.81761
84.0587	-0.00401826	0.00401826		132.092	0.0409304	-0.427843	-0.147692		132.922	0.0982159	0.0921527	0.0814105		132.922	3.17375	2.98256	2.73673
84.1254	-0.00405356	0.00405356		132.159	0.0286575	-0.489507	-0.111861		132.988	0.0771507	0.102938	0.0448607		132.988	3.06028	2.89971	2.64553
84.1921	-0.00408848	0.00408848		132.226	0.0253557	-0.518797	-0.074639		133.055	0.0605516	0.114556	0.0169637		133.055	2.94284	2.81129	2.54975
84.2588	-0.00412294	0.00412294		132.292	0.0264121	-0.528063	-0.0327084		133.122	0.059314	0.11828	0.00575785		133.122	2.82544	2.71362	2.45561
84.3255	-0.0041569	0.0041569		132.359	0.0280487	-0.531224	-0.00521007		133.189	0.079424	0.106992	0.00607903		133.189	2.71315	2.60156	2.36189
84.3922	-0.00419047	0.00419047		132.426	0.0282238	-0.535418	-0.0227401		133.256	0.113897	0.0883823	0.00819293		133.256	2.60622	2.47985	2.26291
84.459	-0.00422359	0.00422359		132.492	0.0349879	-0.549224	-0.0765231		133.322	0.149644	0.067211	0.0131889		133.322	2.50356	2.35826	2.15812
84.5257	-0.00425621	0.00425621		132.559	0.0367	-0.564501	-0.141341		133.389	0.175235	0.0490168	0.0182641		133.389	2.40139	2.24156	2.05188
84.5924	-0.0042884	0.0042884		132.626	0.00660792	-0.57388	-0.201054		133.456	0.18853	0.0436473	0.0206755		133.456	2.295	2.13317	1.95083
84.6591	-0.0043201	0.0043201		132.693	-0.0404442	-0.586845	-0.250318		133.523	0.186807	0.0488551	0.0319559		133.523	2.18232	2.03411	1.86036
84.7258	-0.00435138	0.00435138		132.759	-0.0769314	-0.614626	-0.278835		133.59	0.165471	0.0588971	0.0504756		133.59	2.06511	1.93838	1.77547
84.7925	-0.0043822	0.0043822		132.826	-0.0969833	-0.644357	-0.288817		133.656	0.136807	0.0693118	0.0608251		133.656	1.95164	1.84152	1.68855
84.8592	-0.00441255	0.00441255		132.893	-0.0843573	-0.661642	-0.281021		133.723	0.110131	0.077088	0.0654003		133.723	1.84515	1.74575	1.60078
84.9259	-0.00444245	0.00444245		132.959	-0.0411325	-0.684934	-0.242666		133.79	0.0857444	0.0838765	0.0671453		133.79	1.74132	1.65152	1.51484
84.9927	-0.00447185	0.00447185		133.026	-0.0119162	-0.73568	-0.176764		133.857	0.0704471	0.0923381	0.056591		133.857	1.63197	1.55965	1.43088
85.0594	-0.00450083	0.00450083		133.093	-0.00642405	-0.797766	-0.116045		133.924	0.0745436	0.0956518	0.0361934		133.924	1.51702	1.46872	1.35262
85.1261	-0.00452938	0.00452938		133.16	-0.00963372	-0.825436	-0.0715651		133.99	0.0953942	0.0917197	0.0154324		133.99	1.40578	1.37716	1.28283
85.1928	-0.00455776	0.00455776		133.226	-0.0252802	-0.812525	-0.0205292		134.057	0.112147	0.0810086	0.0120225		134.057	1.30491	1.28558	1.21815
85.2595	-0.00458536	0.00458536		133.293	-0.0501545	-0.779894	0.0307097		134.124	0.108673	0.0656872	0.0292001		134.124	1.21078	1.19776	1.15548
85.3262	-0.0046125	0.0046125		133.36	-0.0814417	-0.730919	0.0525616		134.191	0.0976502	0.0506823	0.0395526		134.191	1.12225	1.1155	1.0939
85.3929	-0.00463922	0.00463922		133.426	-0.110493	-0.666068	0.0235642		134.258	0.0911336	0.0391142	0.0311349		134.258	1.0396	1.0386	1.03534
85.4597	-0.00466551	0.00466551		133.493	-0.115259	-0.601897	-0.0323542		134.324	0.0864109	0.0350765	0.0121832		134.324	0.960667	0.961559	0.977449
85.5264	-0.00469134	0.00469134		133.56	-0.0880528	-0.554197	-0.0752128		134.391	0.0828432	0.0383326	-0.0154615		134.391	0.886654	0.879972	0.913295
85.5931	-0.00471675	0.00471675		133.627	-0.0623625	-0.528178	-0.0989907		134.458	0.0779087	0.0437291	-0.0412243		134.458	0.819321	0.802688	0.84374
85.6598	-0.00474166	0.00474166		133.693	-0.0704884	-0.507115	-0.130547		134.525	0.0630071	0.0485449	-0.0542111		134.525	0.758323	0.741161	0.776406
85.7265	-0.00476626	0.00476626		133.76	-0.103807	-0.469462	-0.164911		134.591	0.0386683	0.0481813	-0.0527656		134.591	0.705926	0.691699	0.717402
85.7932	-0.00479004	0.00479004		133.827	-0.129631	-0.419141	-0.171166		134.658	0.0184057	0.0436724	-0.0400851		134.658	0.661301	0.648223	0.662792
85.8599	-0.00481375	0.00481375		133.893	-0.150141	-0.387521	-0.149668		134.725	0.011016	0.0454872	-0.0215386		134.725	0.617679	0.608254	0.603857
85.9266	-0.00483711	0.00483711		133.96	-0.180794	-0.397562	-0.105518		134.792	0.015657	0.0530462	-0.00639979		134.792	0.575111	0.566161	0.541149
85.9934	-0.00485972	0.00485972		134.027	-0.196994	-0.41984	-0.0523246		134.859	0.0286448	0.0575769	0.00419009		134.859	0.534813	0.519739	0.485604
86.0601	-0.00488195	0.00488195		134.094	-0.156313	-0.407556	-0.0215249		134.925	0.0462734	0.0567742	0.0118205		134.925	0.494805	0.470872	0.440339
86.1268	-0.00490382	0.00490382		134.16	-0.0539775	-0.362392	-0.0126131		134.992	0.063165	0.0509683	0.0137937		134.992	0.453256	0.423721	0.404017
86.1935	-0.00492534	0.00492534		134.227	0.0734052	-0.309396	-0.0200821		135.059	0.0721367	0.0350202	0.00976026		135.059	0.414304	0.378304	0.382165
86.2602	-0.00494658	0.00494658		134.294	0.181061	-0.25794	-0.030101		135.126	0.0704998	0.010668	0.00275181		135.126	0.383583	0.33369	0.370423
86.3269	-0.00496746	0.00496746		134.36	0.238573	-0.20495	-0.0472458		135.193	0.0651255	-0.0098024	-0.00357755		135.193	0.358315	0.293188	0.356081
86.3936	-0.00498771	0.00498771		134.427	0.253461	-0.172347	-0.0915644		135.259	0.0572591	-0.0261785	-0.0031054		135.259	0.332138	0.255421	0.337515
86.4603	-0.00500768	0.00500768		134.494	0.242904	-0.176324	-0.162224		135.326	0.0461479	-0.0386374	0.00458696		135.326	0.303143	0.22128	0.321269
86.5271	-0.0050274	0.0050274		134.561	0.227892	-0.194545	-0.235508		135.393	0.032958	-0.0374234	0.00949402		135.393	0.272359	0.193193	0.307041
86.5938	-0.00504651	0.00504651		134.627	0.218408	-0.196092	-0.278154		135.46	0.0212754	-0.0322151	0.00965537		135.46	0.241824	0.168381	0.291579
86.6605	-0.00506542	0.00506542		134.694	0.205289	-0.177577	-0.276138		135.527	0.0203702	-0.0250399	0.00685802		135.527	0.221654	0.147855	0.27271
86.7272	-0.00508411	0.00508411		134.761	0.196031	-0.168871	-0.230269		135.593	0.0291813	-0.00454205	0.00509757		135.593	0.213718	0.132394	0.247584
86.7939	-0.00510263	0.00510263		134.827	0.198991	-0.173007	-0.165724		135.66	0.0343387	0.0179015	0.00258		135.66	0.207537	0.119519	0.225344
86.8606	-0.00512065	0.00512065		134.894	0.201267	-0.195612	-0.130618		135.727	0.0308757	0.0255876	0.00164738		135.727	0.195833	0.108522	0.214988
86.9273	-0.00513822	0.00513822		134.961	0.189114	-0.243399	-0.122889		135.794	0.0248626	0.0219882	0.00449114		135.794	0.178465	0.100567	0.208033
86.9941	-0.00515603	0.00515603		135.028	0.156016	-0.275116	-0.120649		135.861	0.019281	0.0198127	0.00681311		135.861	0.154609	0.0943244	0.19395
87.0608	-0.00517306	0.00517306		135.094	0.116856	-0.263143	-0.109084		135.927	0.0170434	0.029385	0.00841655		135.927	0.131347	0.0831722	0.175577
87.1275	-0.00519006	0.00519006		135.161	0.080954	-0.232043	-0.102737		135.994	0.021348	0.0429346	0.00527304		135.994	0.114453	0.0671861	0.159752
87.1942	-0.00520702	0.00520702		135.228	0.0226653	-0.212415	-0.128298		136.061	0.0317775	0.0434984	-0.00213643		136.061	0.104633	0.0524829	0.146748
87.2609	-0.0052237	0.0052237		135.294	-0.0343713	-0.201002	-0.161141		136.128	0.039842	0.025383	-0.00440756		136.128	0.0986634	0.0434908	0.137152
87.3276	-0.00524042	0.00524042		135.361	-0.046861	-0.194572	-0.170728		136.195	0.0354826	-0.00115099	0.00300419		136.195	0.0932276	0.0425083	0.132819
87.3943	-0.00525685	0.00525685		135.428	-0.0136437	-0.222942	-0.166649		136.261	0.0245996	-0.0183035	0.0133835		136.261	0.0908789	0.0483484	0.128202
87.461	-0.00527304	0.00527304		135.495	0.0368365	-0.294344	-0.163546		136.328	0.0100234	-0.0252229	0.024135		136.328	0.0901236	0.0537936	0.120001
87.5278	-0.00528937	0.00528937		135.561	0.0712604	-0.369143	-0.177873		136.395	-0.00222279	-0.0282926	0.0338681		136.395	0.0852453	0.0590801	0.112
87.5945	-0.00530555	0.00530555		135.628	0.0920543	-0.42721	-0.194216		136.462	-0.00236976	-0.0242399	0.0349956		136.462	0.0753315	0.0667312	0.10953
87.6612	-0.00532203	0.00532203		135.695	0.121581	-0.502275	-0.193945		136.529	0.00401523	-0.0167128	0.0320151		136.529	0.066969	0.0739321	0.114828
87.7279	-0.00533839	0.00533839		135.761	0.170218	-0.590781	-0.177352		136.595	0.00278188	-0.0126859	0.029719		136.595	0.0635772	0.0747404	0.122433
87.7946	-0.00535465	0.00535465		135.828	0.22954	-0.646151	-0.151799		136.662	-0.00387954	-0.00421353	0.0317331		136.662	0.0618852	0.0700536	0.121317
87.8613	-0.00537094	0.00537094		135.895	0.27541	-0.625177	-0.141766		136.729	-0.00776747	0.0126012	0.0360199		136.729	0.0572083	0.0646834	0.113349
87.928	-0.00538721	0.00538721		135.962	0.303357	-0.555044	-0.148773		136.796	-0.00708212	0.0263039	0.0326033		136.796	0.0523295	0.0577783	0.105651
87.9948	-0.00540396	0.00540396		136.028	0.312935	-0.481577	-0.142353		136.863	-0.00456364	0.0283471	0.0230285		136.863	0.0527624	0.0533243	0.102068
88.0615	-0.00542079	0.00542079		136.095	0.29419	-0.418562	-0.119861		136.929	-0.012494	0.0252758	0.0101697		136.929	0.0589199	0.0565086	0.105703
88.1282	-0.00543776	0.00543776		136.162	0.249459	-0.364707	-0.0965342		136.996	-0.0349922	0.0209546	-0.0121223		136.996	0.0659538	0.0598141	0.112942
88.1949	-0.00545529	0.00545529		136.228	0.197564	-0.328989	-0.0800156		137.063	-0.0551174	0.0154715	-0.0355131		137.063	0.0650216	0.0618454	0.118664
88.2616	-0.00547272	0.00547272		136.295	0.147204	-0.324783	-0.0680624		137.13	-0.0636321	0.00926646	-0.0489207		137.13	0.0600153	0.0703317	0.120561
88.3283	-0.00549071	0.00549071		136.362	0.0901465	-0.353126	-0.0413603		137.196	-0.0668802	0.0070101	-0.0521845		137.196	0.0577349	0.082704	0.117582
88.395	-0.00550906	0.00550906		136.429	0.026192	-0.389231	-0.0129653		137.263	-0.0690531	0.00936095	-0.0482377		137.263	0.0599795	0.0922607	0.114646
88.4617	-0.00552777	0.00552777		136.495	-0.0316529	-0.405526	-0.00095943		137.33	-0.0677822	0.0112315	-0.035848		137.33	0.066573	0.100205	0.120651
88.5285	-0.00554721	0.00554721		136.562	-0.052596	-0.404448	0.0138138		137.397	-0.0591345	0.00576634	-0.00875111		137.397	0.0767426	0.109517	0.134022
88.5952	-0.00556673	0.00556673		136.629	-0.0415294	-0.397985	0.0399552		137.464	-0.0461701	-0.00780193	0.0203562		137.464	0.0911357	0.117713	0.147591
88.6619	-0.00558709	0.00558709		136.695	-0.0326577	-0.395413	0.054454		137.53	-0.032605	-0.0197718	0.0300799		137.53	0.111461	0.120308	0.157568
88.7286	-0.00560796	0.00560796		136.762	-0.0204252	-0.389658	0.0368391		137.597	-0.0237496	-0.0249846	0.0192317		137.597	0.135374	0.121407	0.160982
88.7953	-0.00562938	0.00562938		136.829	0.00364342	-0.373847	-0.00529299		137.664	-0.032273	-0.0252092	0.00343133		137.664	0.153512	0.129857	0.15686
88.862	-0.00565141	0.00565141		136.896	0.0187419	-0.367945	-0.0619034		137.731	-0.0552084	-0.0242523	-0.00825944		137.731	0.162392	0.142227	0.156063
88.9287	-0.00567404	0.00567404		136.962	0.0248635	-0.387252	-0.127245		137.798	-0.0766607	-0.019892	-0.0178046		137.798	0.168455	0.154092	0.164368
88.9955	-0.00569773	0.00569773		137.029	0.0406702	-0.407083	-0.193398		137.864	-0.0854208	-0.0156993	-0.0286714		137.864	0.175955	0.162075	0.173865
89.0622	-0.0057221	0.0057221		137.096	0.0966119	-0.409767	-0.227956		137.931	-0.0815122	-0.0208436	-0.0383367		137.931	0.182929	0.161006	0.178406
89.1289	-0.00574724	0.00574724		137.162	0.19559	-0.411023	-0.197873		137.998	-0.0753839	-0.0286281	-0.0426816		137.998	0.190368	0.153225	0.179744
89.1956	-0.00577351	0.00577351		137.229	0.277169	-0.430167	-0.120949		138.065	-0.0724095	-0.0328087	-0.0373651		138.065	0.198682	0.144856	0.184126
89.2623	-0.00580021	0.00580021		137.296	0.289607	-0.450251	-0.0686653		138.132	-0.0733749	-0.038848	-0.0324508		138.132	0.204803	0.139691	0.195268
89.329	-0.00582846	0.00582846		137.363	0.246774	-0.442117	-0.0687619		138.198	-0.0782156	-0.0469625	-0.0361755		138.198	0.207037	0.1396	0.215392
89.3957	-0.00585721	0.00585721		137.429	0.210346	-0.415748	-0.0660598		138.265	-0.0804656	-0.0505874	-0.0359195		138.265	0.207329	0.147339	0.234568
89.4624	-0.00588731	0.00588731		137.496	0.211367	-0.392917	-0.0281745		138.332	-0.0739904	-0.0529062	-0.0190795		138.332	0.211772	0.164201	0.247904
89.5292	-0.00591821	0.00591821		137.563	0.212904	-0.398619	0.0462507		138.399	-0.0637392	-0.0568434	0.00383495		138.399	0.222158	0.185664	0.264169
89.5959	-0.0059505	0.0059505		137.629	0.18907	-0.435889	0.122421		138.466	-0.0570066	-0.0557801	0.0149552		138.466	0.230678	0.20584	0.28274
89.6626	-0.00598374	0.00598374		137.696	0.169794	-0.478433	0.17111		138.532	-0.0525408	-0.0524607	0.016878		138.532	0.232266	0.225542	0.297764
89.7293	-0.00601829	0.00601829		137.763	0.18539	-0.494602	0.195445		138.599	-0.0422151	-0.0504844	0.0201401		138.599	0.230696	0.247239	0.306204
89.796	-0.00605429	0.00605429		137.83	0.22869	-0.469398	0.195872		138.666	-0.0299983	-0.0520492	0.0250836		138.666	0.232058	0.268551	0.310013
89.8627	-0.00609128	0.00609128		137.896	0.2734	-0.416949	0.16837		138.733	-0.0257693	-0.0583581	0.0263657		138.733	0.240106	0.28897	0.31264
89.9294	-0.00612972	0.00612972		137.963	0.290018	-0.361697	0.134918		138.8	-0.0248427	-0.064415	0.0212499		138.8	0.2505	0.305777	0.316296
89.9962	-0.00616922	0.00616922		138.03	0.268478	-0.332343	0.114627		138.866	-0.0194988	-0.0625599	0.0113643		138.866	0.256546	0.311756	0.3238
90.0629	-0.0062101	0.0062101		138.096	0.236199	-0.326763	0.0783222		138.933	-0.00605559	-0.0447557	0.00139538		138.933	0.259741	0.306575	0.333165
90.1296	-0.00625246	0.00625246		138.163	0.214832	-0.297482	0.00998406		139	0.0128627	-0.00989814	-0.00510928		139	0.263934	0.299025	0.341569
90.1963	-0.00629631	0.00629631		138.23	0.209368	-0.250162	-0.0448216		139.067	0.0180577	0.0241987	-0.0129866		139.067	0.270844	0.297834	0.352591
90.263	-0.00634161	0.00634161		138.297	0.20861	-0.233555	-0.0536772		139.134	0.00525974	0.0405607	-0.0227692		139.134	0.277569	0.304268	0.364738
90.3297	-0.00638836	0.00638836		138.363	0.217584	-0.240632	-0.0377466		139.2	-0.00993986	0.0455208	-0.0231993		139.2	0.285052	0.312086	0.371545
90.3964	-0.00643656	0.00643656		138.43	0.241382	-0.246793	-0.00597789		139.267	-0.0187271	0.0549	-0.0115291		139.267	0.298163	0.319282	0.372345
90.4631	-0.00648627	0.00648627		138.497	0.259693	-0.261887	0.0122509		139.334	-0.0202466	0.0733195	0.00716404		139.334	0.314102	0.328429	0.371682
90.5299	-0.00653744	0.00653744		138.563	0.265058	-0.294954	0.00800079		139.401	-0.0139315	0.0897862	0.024445		139.401	0.327459	0.339526	0.374055
90.5966	-0.00659003	0.00659003		138.63	0.259581	-0.307813	0.013802		139.467	-0.00450709	0.0910751	0.0359167		139.467	0.333617	0.347967	0.379759
90.6633	-0.00664409	0.00664409		138.697	0.226448	-0.271346	0.00937506		139.534	-0.00240375	0.0720542	0.0357957		139.534	0.33427	0.347731	0.38418
90.73	-0.00669996	0.00669996		138.764	0.156752	-0.230362	-0.0362459		139.601	-0.0121267	0.0358759	0.0209652		139.601	0.336254	0.335859	0.382504
90.7967	-0.00675729	0.00675729		138.83	0.0833972	-0.241756	-0.0879797		139.668	-0.0281657	-0.00443156	0.000211305		139.668	0.342202	0.322043	0.378245
90.8634	-0.00681637	0.00681637		138.897	0.0537201	-0.288703	-0.114955		139.735	-0.0441562	-0.0327592	-0.0149171		139.735	0.350591	0.319743	0.379537
90.9301	-0.00687652	0.00687652		138.964	0.0628671	-0.324867	-0.103053		139.801	-0.0502833	-0.047236	-0.0187707		139.801	0.362358	0.328936	0.387457
90.9968	-0.00693876	0.00693876		139.03	0.0825617	-0.327307	-0.05413		139.868	-0.0412488	-0.0513991	-0.0138417		139.868	0.382037	0.338763	0.390635
91.0636	-0.00700241	0.00700241		139.097	0.0856174	-0.311619	-0.00462081		139.935	-0.0252289	-0.0494239	-0.00402339		139.935	0.406606	0.343306	0.386476
91.1303	-0.00706772	0.00706772		139.164	0.0804392	-0.298531	0.029046		140.002	-0.0122904	-0.0467819	0.00660349		140.002	0.426997	0.34492	0.383555
91.197	-0.00713437	0.00713437		139.231	0.0692525	-0.308414	0.0658068		140.069	-0.00896268	-0.0414918	0.0122288		140.069	0.437876	0.355288	0.383208
91.2637	-0.00720265	0.00720265		139.297	0.0501776	-0.342405	0.120014		140.135	-0.00784829	-0.0270654	0.0101127		140.135	0.43998	0.374114	0.387116
91.3304	-0.00727259	0.00727259		139.364	0.0365004	-0.37302	0.1801		140.202	-0.00050987	-0.0125516	0.00173628		140.202	0.433757	0.38768	0.397811
91.3971	-0.00734377	0.00734377		139.431	0.0402354	-0.388329	0.221335		140.269	0.0126409	-0.00525867	-0.0115607		140.269	0.423789	0.390175	0.410637
91.4638	-0.00741654	0.00741654		139.497	0.0394401	-0.382281	0.206795		140.336	0.0253819	-0.00365687	-0.0219467		140.336	0.41791	0.389543	0.416813
91.5306	-0.00749115	0.00749115		139.564	0.00236855	-0.360652	0.128663		140.403	0.0305509	-0.00388294	-0.0205543		140.403	0.416098	0.39491	0.412908
91.5973	-0.00756696	0.00756696		139.631	-0.052358	-0.345449	0.0262339		140.469	0.0345962	0.00362072	-0.011482		140.469	0.413972	0.400296	0.407605
91.664	-0.00764422	0.00764422		139.698	-0.0793847	-0.349118	-0.0539873		140.536	0.0400645	0.0172363	-0.00568605		140.536	0.412001	0.401829	0.409301
91.7307	-0.00772296	0.00772296		139.764	-0.0805329	-0.36122	-0.0943356		140.603	0.0439529	0.0247554	-0.00852366		140.603	0.411437	0.406175	0.418306
91.7974	-0.00780305	0.00780305		139.831	-0.0830375	-0.366538	-0.114234		140.67	0.0444859	0.0288454	-0.0179072		140.67	0.414787	0.417095	0.436195
91.8641	-0.00788451	0.00788451		139.898	-0.06599	-0.363524	-0.142901		140.737	0.0371273	0.0396175	-0.0275674		140.737	0.423326	0.430207	0.462776
91.9308	-0.00796729	0.00796729		139.964	-0.0229682	-0.348867	-0.175205		140.803	0.0253138	0.0541602	-0.0305482		140.803	0.434892	0.442744	0.487138
91.9975	-0.00805137	0.00805137		140.031	-0.00142833	-0.333131	-0.196684		140.87	0.0116121	0.0592912	-0.0301864		140.87	0.448453	0.451511	0.502188
92.0643	-0.00813665	0.00813665		140.098	-0.0142576	-0.332844	-0.201944		140.937	-0.00736979	0.0551193	-0.0369085		140.937	0.463414	0.457548	0.513539
92.131	-0.00822317	0.00822317		140.165	-0.0297927	-0.34174	-0.187795		141.004	-0.0300688	0.0498582	-0.0473918		141.004	0.475368	0.46308	0.527219
92.1977	-0.00831118	0.00831118		140.231	-0.0184276	-0.343953	-0.156464		141.071	-0.049168	0.0440312	-0.0537194		141.071	0.482159	0.467933	0.539143
92.2644	-0.00839992	0.00839992		140.298	0.0163424	-0.322025	-0.108573		141.137	-0.0579229	0.0318647	-0.0544769		141.137	0.486834	0.475893	0.538981
92.3311	-0.00849012	0.00849012		140.365	0.0419454	-0.296144	-0.0572061		141.204	-0.0531173	0.0176543	-0.0531737		141.204	0.489548	0.485991	0.526534
92.3978	-0.00858134	0.00858134		140.431	0.0532034	-0.293344	-0.0303537		141.271	-0.0393129	0.0110792	-0.0544901		141.271	0.488782	0.495117	0.514809
92.4645	-0.00867351	0.00867351		140.498	0.0601925	-0.314954	-0.0479097		141.338	-0.0224543	0.00907978	-0.0510528		141.338	0.489031	0.504351	0.510114
92.5313	-0.00876664	0.00876664		140.565	0.0596005	-0.363995	-0.0874921		141.405	-0.00782435	-0.00011083	-0.0432514		141.405	0.492935	0.514773	0.508723
92.598	-0.00886069	0.00886069		140.631	0.0479902	-0.427939	-0.104562		141.471	0.00133066	-0.014455	-0.0437371		141.471	0.497289	0.518701	0.509355
92.6647	-0.00895558	0.00895558		140.698	0.0105547	-0.483281	-0.0817772		141.538	0.00368471	-0.0217737	-0.0501771		141.538	0.498548	0.511856	0.513638
92.7314	-0.00905158	0.00905158		140.765	-0.0315269	-0.517104	-0.02631		141.605	0.00165419	-0.0176865	-0.0484374		141.605	0.493708	0.497543	0.521052
92.7981	-0.00914803	0.00914803		140.832	-0.0505824	-0.537209	0.0488161		141.672	0.00421495	-0.00869247	-0.0437632		141.672	0.489751	0.48363	0.52552
92.8648	-0.00924518	0.00924518		140.898	-0.0608328	-0.543344	0.125037		141.739	0.0155232	-0.00980388	-0.0476619		141.739	0.494409	0.478879	0.520796
92.9315	-0.00934336	0.00934336		140.965	-0.0927244	-0.535273	0.191204		141.805	0.0231252	-0.0319062	-0.0494213		141.805	0.505776	0.485998	0.511245
92.9982	-0.00944186	0.00944186		141.032	-0.126209	-0.495156	0.227495		141.872	0.0221412	-0.0611383	-0.0437308		141.872	0.518578	0.502846	0.497957
93.065	-0.00954128	0.00954128		141.098	-0.13241	-0.423508	0.210541		141.939	0.00885257	-0.0796587	-0.0358461		141.939	0.529598	0.516484	0.476921
93.1317	-0.00964095	0.00964095		141.165	-0.119173	-0.356215	0.164662		142.006	-0.0132655	-0.0858842	-0.0264278		142.006	0.538488	0.519893	0.454286
93.1984	-0.00974142	0.00974142		141.232	-0.0884215	-0.303713	0.119614		142.072	-0.0248282	-0.0895936	-0.0157518		142.072	0.546551	0.520267	0.445679
93.2651	-0.00984208	0.00984208		141.299	-0.0442558	-0.268611	0.0873998		142.139	-0.0181218	-0.0853632	0.000657608		142.139	0.549294	0.526054	0.456902
93.3318	-0.00994315	0.00994315		141.365	0.00497921	-0.278787	0.0757272		142.206	0.000840439	-0.0677392	0.0196848		142.206	0.537258	0.539015	0.479086
93.3985	-0.0100447	0.0100447		141.432	0.0588552	-0.330894	0.0798586		142.273	0.0167693	-0.0482256	0.0265161		142.273	0.515005	0.551129	0.501731
93.4652	-0.0101465	0.0101465		141.499	0.109048	-0.373216	0.0725239		142.34	0.0149815	-0.0420623	0.0271258		142.34	0.502311	0.559261	0.518625
93.532	-0.0102484	0.0102484		141.565	0.136132	-0.387289	0.0734123		142.406	0.00272208	-0.0525363	0.0334442		142.406	0.504414	0.565226	0.528776
93.5987	-0.0103509	0.0103509		141.632	0.13106	-0.389692	0.112081		142.473	-0.0025191	-0.0718946	0.04266		142.473	0.513776	0.566061	0.537732
93.6654	-0.0104534	0.0104534		141.699	0.0990133	-0.39289	0.152304		142.54	0.00704101	-0.0912626	0.047052		142.54	0.528067	0.5617	0.549461
93.7321	-0.0105557	0.0105557		141.766	0.0690263	-0.396268	0.146661		142.607	0.0227939	-0.104791	0.042549		142.607	0.544952	0.554761	0.565628
93.7988	-0.0106583	0.0106583		141.832	0.0688916	-0.397514	0.113835		142.674	0.0266329	-0.103253	0.0302657		142.674	0.557416	0.548504	0.581575
93.8655	-0.0107611	0.0107611		141.899	0.120647	-0.380265	0.0979703		142.74	0.0164944	-0.0874507	0.0187296		142.74	0.563855	0.548551	0.594507
93.9322	-0.010864	0.010864		141.966	0.1926	-0.346401	0.0773807		142.807	0.0100732	-0.0668806	0.0165836		142.807	0.566183	0.553562	0.607173
93.9989	-0.0109665	0.0109665		142.032	0.243603	-0.327085	0.00154815		142.874	0.00930562	-0.0453257	0.0154328		142.874	0.570221	0.554562	0.616479
94.0657	-0.0110693	0.0110693		142.099	0.28764	-0.32935	-0.101101		142.941	0.00384	-0.0324525	0.00951087		142.941	0.580783	0.546172	0.621682
94.1324	-0.0111716	0.0111716		142.166	0.325634	-0.323364	-0.160029		143.008	-0.00199873	-0.030893	0.00170199		143.008	0.590424	0.536786	0.625211
94.1991	-0.0112741	0.0112741		142.233	0.344562	-0.301383	-0.163795		143.074	-0.00455193	-0.0328454	-0.00831655		143.074	0.590924	0.542769	0.628108
94.2658	-0.0113765	0.0113765		142.299	0.368012	-0.293577	-0.140813		143.141	-0.0102625	-0.0317307	-0.0163648		143.141	0.587275	0.566466	0.633736
94.3325	-0.0114787	0.0114787		142.366	0.402764	-0.320093	-0.106895		143.208	-0.0274132	-0.0289302	-0.0212925		143.208	0.585949	0.592532	0.640838
94.3992	-0.0115806	0.0115806		142.433	0.422888	-0.359261	-0.0662553		143.275	-0.0498893	-0.0262605	-0.0194428		143.275	0.589024	0.609276	0.645813
94.4659	-0.0116822	0.0116822		142.499	0.422369	-0.391625	-0.0253511		143.342	-0.068383	-0.0220499	-0.00879941		143.342	0.598548	0.616934	0.648669
94.5327	-0.0117835	0.0117835		142.566	0.385613	-0.425844	0.00628785		143.408	-0.0779704	-0.0176978	0.00773679		143.408	0.610865	0.619952	0.653452
94.5994	-0.0118847	0.0118847		142.633	0.314333	-0.451113	0.0238629		143.475	-0.075731	-0.0150809	0.0260244		143.475	0.61635	0.62033	0.663956
94.6661	-0.0119856	0.0119856		142.7	0.245944	-0.461741	0.0269523		143.542	-0.0616	-0.0156835	0.0395		143.542	0.614391	0.617586	0.678435
94.7328	-0.0120862	0.0120862		142.766	0.2195	-0.462894	0.0134381
94.7995	-0.0121864	0.0121864		142.833	0.231609	-0.450497	-0.0147397
94.8662	-0.0122862	0.0122862		142.9	0.255685	-0.402071	-0.0519928
94.9329	-0.0123861	0.0123861		142.966	0.28021	-0.303239	-0.0804247
94.9996	-0.0124851	0.0124851		143.033	0.298775	-0.188948	-0.0779448
95.0664	-0.0125842	0.0125842		143.1	0.276431	-0.0933401	-0.0639878
95.1331	-0.0126825	0.0126825		143.167	0.204938	-0.0232312	-0.0670933
95.1998	-0.0127805	0.0127805		143.233	0.12153	0.0187035	-0.0760374
95.2665	-0.0128784	0.0128784		143.3	0.0470788	0.0235452	-0.0535372
95.3332	-0.0129756	0.0129756		143.367	0	0	0
95.3999	-0.0130727	0.0130727
95.4666	-0.0131691	0.0131691
95.5333	-0.0132655	0.0132655
95.6001	-0.0133611	0.0133611
95.6668	-0.0134567	0.0134567
95.7335	-0.0135516	0.0135516
95.8002	-0.0136464	0.0136464
95.8669	-0.0137405	0.0137405
95.9336	-0.0138346	0.0138346
96.0003	-0.0139279	0.0139279
96.0671	-0.0140212	0.0140212
96.1338	-0.0141141	0.0141141
96.2005	-0.0142066	0.0142066
96.2672	-0.0142987	0.0142987
96.3339	-0.0143905	0.0143905
96.4006	-0.0144818	0.0144818
96.4673	-0.0145731	0.0145731
96.534	-0.0146636	0.0146636
96.6008	-0.0147541	0.0147541
96.6675	-0.014844	0.014844
96.7342	-0.0149339	0.0149339
96.8009	-0.0150234	0.0150234
96.8676	-0.0151125	0.0151125
96.9343	-0.015201	0.015201
97.001	-0.0152894	0.0152894
97.0678	-0.0153777	0.0153777
97.1345	-0.0154654	0.0154654
97.2012	-0.0155527	0.0155527
97.2679	-0.0156397	0.0156397
97.3346	-0.0157265	0.0157265
97.4013	-0.0158127	0.0158127
97.468	-0.0158987	0.0158987
97.5347	-0.015984	0.015984
97.6015	-0.0160691	0.0160691
97.6682	-0.0161538	0.0161538
97.7349	-0.0162378	0.0162378
97.8016	-0.0163214	0.0163214
97.8683	-0.0164046	0.0164046
97.935	-0.0164871	0.0164871
98.0017	-0.0165694	0.0165694
98.0685	-0.0166509	0.0166509
98.1352	-0.0167319	0.0167319
98.2019	-0.016812	0.016812
98.2686	-0.0168919	0.0168919
98.3353	-0.0169708	0.0169708
98.402	-0.0170491	0.0170491
98.4687	-0.0171264	0.0171264
98.5354	-0.0172035	0.0172035
98.6022	-0.0172794	0.0172794
98.6689	-0.0173546	0.0173546
98.7356	-0.0174288	0.0174288
98.8023	-0.0175021	0.0175021
98.869	-0.0175746	0.0175746
98.9357	-0.017646	0.017646
99.0024	-0.0177165	0.0177165
99.0692	-0.0177863	0.0177863
99.1359	-0.0178547	0.0178547
99.2026	-0.0179223	0.0179223
99.2693	-0.0179886	0.0179886
99.336	-0.0180536	0.0180536
99.4027	-0.0181177	0.0181177
99.4694	-0.0181805	0.0181805
99.5361	-0.0182424	0.0182424
99.6029	-0.0183027	0.0183027
99.6696	-0.0183619	0.0183619
99.7363	-0.0184199	0.0184199
99.803	-0.0184766	0.0184766
99.8697	-0.018532	0.018532
99.9364	-0.0185861	0.0185861
100.003	-0.0186389	0.0186389
100.07	-0.0186905	0.0186905
100.137	-0.0187408	0.0187408
100.203	-0.0187895	0.0187895
100.27	-0.0188373	0.0188373
100.337	-0.0188836	0.0188836
100.403	-0.0189284	0.0189284
100.47	-0.018972	0.018972
100.537	-0.0190145	0.0190145
100.604	-0.0190555	0.0190555
100.67	-0.0190951	0.0190951
100.737	-0.0191337	0.0191337
100.804	-0.0191712	0.0191712
100.87	-0.0192072	0.0192072
100.937	-0.0192421	0.0192421
101.004	-0.0192759	0.0192759
101.071	-0.0193084	0.0193084
101.137	-0.0193401	0.0193401
101.204	-0.0193704	0.0193704
101.271	-0.0193999	0.0193999
101.337	-0.019428	0.019428
101.404	-0.0194555	0.0194555
101.471	-0.0194821	0.0194821
101.538	-0.0195075	0.0195075
101.604	-0.0195324	0.0195324
101.671	-0.0195564	0.0195564
101.738	-0.0195794	0.0195794
101.804	-0.0196018	0.0196018
101.871	-0.0196238	0.0196238
101.938	-0.0196449	0.0196449
102.005	-0.0196654	0.0196654
102.071	-0.0196855	0.0196855
102.138	-0.0197051	0.0197051
102.205	-0.019724	0.019724
102.271	-0.0197429	0.0197429
102.338	-0.0197612	0.0197612
102.405	-0.0197796	0.0197796
102.472	-0.0197974	0.0197974
102.538	-0.0198151	0.0198151
102.605	-0.0198326	0.0198326
102.672	-0.0198498	0.0198498
102.738	-0.0198673	0.0198673
102.805	-0.0198845	0.0198845
102.872	-0.019902	0.019902
102.939	-0.0199194	0.0199194
103.005	-0.0199369	0.0199369
103.072	-0.0199549	0.0199549
103.139	-0.0199728	0.0199728
103.205	-0.0199909	0.0199909
103.272	-0.0200094	0.0200094
103.339	-0.0200281	0.0200281
103.406	-0.0200472	0.0200472
103.472	-0.0200667	0.0200667
103.539	-0.0200866	0.0200866
103.606	-0.0201069	0.0201069
103.672	-0.0201277	0.0201277
103.739	-0.0201491	0.0201491
103.806	-0.0201709	0.0201709
103.873	-0.0201932	0.0201932
103.939	-0.0202164	0.0202164
104.006	-0.02024	0.02024
104.073	-0.020264	0.020264
104.139	-0.020289	0.020289
104.206	-0.0203146	0.0203146
104.273	-0.0203412	0.0203412
104.339	-0.0203681	0.0203681
104.406	-0.020396	0.020396
104.473	-0.0204242	0.0204242
104.54	-0.0204539	0.0204539
104.606	-0.0204835	0.0204835
104.673	-0.0205143	0.0205143
104.74	-0.0205463	0.0205463
104.806	-0.020579	0.020579
104.873	-0.0206122	0.0206122
104.94	-0.0206466	0.0206466
105.007	-0.0206813	0.0206813
105.073	-0.020718	0.020718
105.14	-0.0207547	0.0207547
105.207	-0.0207922	0.0207922
105.273	-0.0208311	0.0208311
105.34	-0.0208709	0.0208709
105.407	-0.0209117	0.0209117
105.474	-0.0209534	0.0209534
105.54	-0.0209958	0.0209958
105.607	-0.0210394	0.0210394
105.674	-0.021084	0.021084
105.74	-0.0211296	0.0211296
105.807	-0.0211759	0.0211759
105.874	-0.0212238	0.0212238
105.941	-0.0212724	0.0212724
106.007	-0.0213216	0.0213216
106.074	-0.0213725	0.0213725
106.141	-0.0214245	0.0214245
106.207	-0.0214767	0.0214767
106.274	-0.0215306	0.0215306
106.341	-0.0215853	0.0215853
106.408	-0.0216413	0.0216413
106.474	-0.021698	0.021698
106.541	-0.021756	0.021756
106.608	-0.0218151	0.0218151
106.674	-0.0218752	0.0218752
106.741	-0.021936	0.021936
106.808	-0.0219983	0.0219983
106.875	-0.0220615	0.0220615
106.941	-0.0221262	0.0221262
107.008	-0.0221916	0.0221916
107.075	-0.022258	0.022258
107.141	-0.0223251	0.0223251
107.208	-0.0223937	0.0223937
107.275	-0.0224632	0.0224632
107.342	-0.0225339	0.0225339
107.408	-0.0226053	0.0226053
107.475	-0.0226777	0.0226777
107.542	-0.0227516	0.0227516
107.608	-0.0228262	0.0228262
107.675	-0.0229018	0.0229018
107.742	-0.0229782	0.0229782
107.809	-0.023056	0.023056
107.875	-0.0231349	0.0231349
107.942	-0.0232141	0.0232141
108.009	-0.0232945	0.0232945
108.075	-0.0233759	0.0233759
108.142	-0.0234584	0.0234584
108.209	-0.0235412	0.0235412
108.276	-0.0236255	0.0236255
108.342	-0.0237102	0.0237102
108.409	-0.0237962	0.0237962
108.476	-0.0238827	0.0238827
108.542	-0.0239702	0.0239702
108.609	-0.0240585	0.0240585
108.676	-0.0241479	0.0241479
108.743	-0.0242376	0.0242376
108.809	-0.024328	0.024328
108.876	-0.0244196	0.0244196
108.943	-0.0245122	0.0245122
109.009	-0.0246048	0.0246048
109.076	-0.0246988	0.0246988
109.143	-0.0247929	0.0247929
109.21	-0.0248884	0.0248884
109.276	-0.0249842	0.0249842
109.343	-0.0250807	0.0250807
109.41	-0.0251776	0.0251776
109.476	-0.0252756	0.0252756
109.543	-0.0253738	0.0253738
109.61	-0.0254729	0.0254729
109.677	-0.0255729	0.0255729
109.743	-0.0256729	0.0256729
109.81	-0.0257739	0.0257739
109.877	-0.0258753	0.0258753
109.943	-0.0259777	0.0259777
110.01	-0.0260804	0.0260804
110.077	-0.0261834	0.0261834
110.144	-0.0262873	0.0262873
110.21	-0.0263916	0.0263916
110.277	-0.0264969	0.0264969
110.344	-0.0266021	0.0266021
110.41	-0.0267078	0.0267078
110.477	-0.0268142	0.0268142
110.544	-0.0269215	0.0269215
110.611	-0.0270287	0.0270287
110.677	-0.0271365	0.0271365
110.744	-0.0272449	0.0272449
110.811	-0.0273538	0.0273538
110.877	-0.0274628	0.0274628
110.944	-0.0275728	0.0275728
111.011	-0.0276829	0.0276829
111.078	-0.0277936	0.0277936
111.144	-0.0279048	0.0279048
111.211	-0.0280161	0.0280161
111.278	-0.0281282	0.0281282
111.344	-0.0282401	0.0282401
111.411	-0.0283524	0.0283524
111.478	-0.0284659	0.0284659
111.545	-0.0285792	0.0285792
111.611	-0.0286929	0.0286929
111.678	-0.0288069	0.0288069
111.745	-0.0289215	0.0289215
111.811	-0.029036	0.029036
111.878	-0.0291514	0.0291514
111.945	-0.0292667	0.0292667
112.012	-0.0293825	0.0293825
112.078	-0.029499	0.029499
112.145	-0.0296151	0.0296151
112.212	-0.029732	0.029732
112.278	-0.0298489	0.0298489
112.345	-0.0299661	0.0299661
112.412	-0.030084	0.030084
112.479	-0.0302016	0.0302016
112.545	-0.0303199	0.0303199
112.612	-0.0304382	0.0304382
112.679	-0.0305576	0.0305576
112.745	-0.0306762	0.0306762
112.812	-0.0307958	0.0307958
112.879	-0.0309155	0.0309155
112.946	-0.0310354	0.0310354
113.012	-0.0311557	0.0311557
113.079	-0.0312763	0.0312763
113.146	-0.031397	0.031397
113.212	-0.0315186	0.0315186
113.279	-0.0316402	0.0316402
113.346	-0.0317621	0.0317621
113.412	-0.0318844	0.0318844
113.479	-0.0320073	0.0320073
113.546	-0.0321302	0.0321302
113.613	-0.0322541	0.0322541
113.679	-0.032378	0.032378
113.746	-0.0325022	0.0325022
113.813	-0.032627	0.032627
113.879	-0.0327522	0.0327522
113.946	-0.032878	0.032878
114.013	-0.0330041	0.0330041
114.08	-0.0331308	0.0331308
114.146	-0.0332582	0.0332582
114.213	-0.0333858	0.0333858
114.28	-0.0335145	0.0335145
114.346	-0.033643	0.033643
114.413	-0.0337726	0.0337726
114.48	-0.0339027	0.0339027
114.547	-0.0340334	0.0340334
114.613	-0.0341648	0.0341648
114.68	-0.0342967	0.0342967
114.747	-0.0344292	0.0344292
114.813	-0.0345623	0.0345623
114.88	-0.034697	0.034697
114.947	-0.0348311	0.0348311
115.014	-0.0349662	0.0349662
115.08	-0.0351025	0.0351025
115.147	-0.035239	0.035239
115.214	-0.035377	0.035377
115.28	-0.0355149	0.0355149
115.347	-0.0356539	0.0356539
115.414	-0.0357934	0.0357934
115.481	-0.0359342	0.0359342
115.547	-0.0360753	0.0360753
115.614	-0.0362173	0.0362173
115.681	-0.0363597	0.0363597
115.747	-0.0365029	0.0365029
115.814	-0.0366475	0.0366475
115.881	-0.0367923	0.0367923
115.948	-0.0369378	0.0369378
116.014	-0.0370843	0.0370843
116.081	-0.0372309	0.0372309
116.148	-0.037379	0.037379
116.214	-0.0375271	0.0375271
116.281	-0.0376765	0.0376765
116.348	-0.037826	0.037826
116.415	-0.0379769	0.0379769
116.481	-0.0381278	0.0381278
116.548	-0.0382797	0.0382797
116.615	-0.0384323	0.0384323
116.681	-0.0385853	0.0385853
116.748	-0.0387389	0.0387389
116.815	-0.0388932	0.0388932
116.882	-0.0390478	0.0390478
116.948	-0.0392034	0.0392034
117.015	-0.0393593	0.0393593
117.082	-0.0395159	0.0395159
117.148	-0.0396725	0.0396725
117.215	-0.0398301	0.0398301
117.282	-0.0399876	0.0399876
117.349	-0.0401458	0.0401458
117.415	-0.0403043	0.0403043
117.482	-0.0404635	0.0404635
117.549	-0.0406231	0.0406231
117.615	-0.0407829	0.0407829
117.682	-0.0409428	0.0409428
117.749	-0.0411033	0.0411033
117.816	-0.0412638	0.0412638
117.882	-0.0414247	0.0414247
117.949	-0.0415859	0.0415859
118.016	-0.0417472	0.0417472
118.082	-0.0419088	0.0419088
118.149	-0.0420705	0.0420705
118.216	-0.0422322	0.0422322
118.283	-0.0423939	0.0423939
118.349	-0.0425561	0.0425561
118.416	-0.0427184	0.0427184
118.483	-0.0428804	0.0428804
118.549	-0.0430428	0.0430428
118.616	-0.043205	0.043205
118.683	-0.0433674	0.0433674
118.75	-0.0435295	0.0435295
118.816	-0.0436918	0.0436918
118.883	-0.0438546	0.0438546
118.95	-0.0440165	0.0440165
119.016	-0.0441786	0.0441786
119.083	-0.044341	0.044341
119.15	-0.0445029	0.0445029
119.217	-0.044665	0.044665
119.283	-0.0448267	0.0448267
119.35	-0.0449886	0.0449886
119.417	-0.0451505	0.0451505
119.483	-0.045312	0.045312
119.55	-0.0454734	0.0454734
119.617	-0.0456349	0.0456349
119.684	-0.0457964	0.0457964
119.75	-0.0459572	0.0459572
119.817	-0.0461187	0.0461187
119.884	-0.0462793	0.0462793
119.95	-0.0464402	0.0464402
120.017	-0.046601	0.046601
120.084	-0.0467614	0.0467614
120.151	-0.046922	0.046922
120.217	-0.0470824	0.0470824
120.284	-0.0472434	0.0472434
120.351	-0.0474034	0.0474034
120.417	-0.0475643	0.0475643
120.484	-0.0477244	0.0477244
120.551	-0.0478847	0.0478847
120.618	-0.048045	0.048045
120.684	-0.0482058	0.0482058
120.751	-0.0483666	0.0483666
120.818	-0.0485269	0.0485269
120.884	-0.0486876	0.0486876
120.951	-0.0488483	0.0488483
121.018	-0.0490096	0.0490096
121.085	-0.0491707	0.0491707
121.151	-0.0493317	0.0493317
121.218	-0.0494932	0.0494932
121.285	-0.0496554	0.0496554
121.351	-0.0498173	0.0498173
121.418	-0.0499797	0.0499797
121.485	-0.0501425	0.0501425
121.552	-0.0503062	0.0503062
121.618	-0.0504701	0.0504701
121.685	-0.050634	0.050634
121.752	-0.0507985	0.0507985
121.818	-0.0509632	0.0509632
121.885	-0.0511294	0.0511294
121.952	-0.0512955	0.0512955
122.019	-0.0514626	0.0514626
122.085	-0.0516299	0.0516299
122.152	-0.0517981	0.0517981
122.219	-0.0519673	0.0519673
122.285	-0.0521375	0.0521375
122.352	-0.0523079	0.0523079
122.419	-0.0524793	0.0524793
122.485	-0.0526515	0.0526515
122.552	-0.0528249	0.0528249
122.619	-0.0529991	0.0529991
122.686	-0.053174	0.053174
122.752	-0.0533504	0.0533504
122.819	-0.0535278	0.0535278
122.886	-0.053706	0.053706
122.952	-0.0538855	0.0538855
123.019	-0.0540663	0.0540663
123.086	-0.0542476	0.0542476
123.153	-0.0544308	0.0544308
123.219	-0.0546147	0.0546147
123.286	-0.0548002	0.0548002
123.353	-0.0549869	0.0549869
123.419	-0.0551749	0.0551749
123.486	-0.0553642	0.0553642
123.553	-0.0555546	0.0555546
123.62	-0.0557464	0.0557464
123.686	-0.0559397	0.0559397
123.753	-0.0561339	0.0561339
123.82	-0.0563299	0.0563299
123.886	-0.0565275	0.0565275
123.953	-0.056726	0.056726
124.02	-0.0569259	0.0569259
124.087	-0.0571274	0.0571274
124.153	-0.0573302	0.0573302
124.22	-0.0575342	0.0575342
124.287	-0.0577396	0.0577396
124.353	-0.0579465	0.0579465
124.42	-0.0581551	0.0581551
124.487	-0.0583646	0.0583646
124.554	-0.0585754	0.0585754
124.62	-0.0587876	0.0587876
124.687	-0.0590011	0.0590011
124.754	-0.0592158	0.0592158
124.82	-0.0594317	0.0594317
124.887	-0.0596491	0.0596491
124.954	-0.0598673	0.0598673
125.021	-0.0600867	0.0600867
125.087	-0.0603075	0.0603075
125.154	-0.0605296	0.0605296
125.221	-0.0607521	0.0607521
125.287	-0.0609764	0.0609764
125.354	-0.0612015	0.0612015
125.421	-0.0614276	0.0614276
125.488	-0.0616546	0.0616546
125.554	-0.0618824	0.0618824
125.621	-0.0621114	0.0621114
125.688	-0.0623413	0.0623413
125.754	-0.0625715	0.0625715
125.821	-0.0628029	0.0628029
125.888	-0.0630354	0.0630354
125.955	-0.0632685	0.0632685
126.021	-0.063502	0.063502
126.088	-0.0637364	0.0637364
126.155	-0.0639716	0.0639716
126.221	-0.0642073	0.0642073
126.288	-0.0644436	0.0644436
126.355	-0.0646809	0.0646809
126.422	-0.0649183	0.0649183
126.488	-0.0651563	0.0651563
126.555	-0.0653952	0.0653952
126.622	-0.0656343	0.0656343
126.688	-0.0658742	0.0658742
126.755	-0.0661143	0.0661143
126.822	-0.0663553	0.0663553
126.889	-0.0665967	0.0665967
126.955	-0.0668383	0.0668383
127.022	-0.0670804	0.0670804
127.089	-0.0673234	0.0673234
127.155	-0.0675665	0.0675665
127.222	-0.0678101	0.0678101
127.289	-0.0680542	0.0680542
127.356	-0.0682988	0.0682988
127.422	-0.0685436	0.0685436
127.489	-0.0687893	0.0687893
127.556	-0.0690352	0.0690352
127.622	-0.069282	0.069282
127.689	-0.0695291	0.0695291
127.756	-0.0697766	0.0697766
127.823	-0.0700245	0.0700245
127.889	-0.0702733	0.0702733
127.956	-0.070522	0.070522
128.023	-0.0707721	0.0707721
128.089	-0.0710222	0.0710222
128.156	-0.0712728	0.0712728
128.223	-0.0715243	0.0715243
128.29	-0.0717764	0.0717764
128.356	-0.0720292	0.0720292
128.423	-0.0722825	0.0722825
128.49	-0.0725368	0.0725368
128.556	-0.0727916	0.0727916
128.623	-0.0730468	0.0730468
128.69	-0.0733033	0.0733033
128.757	-0.0735601	0.0735601
128.823	-0.0738178	0.0738178
128.89	-0.0740764	0.0740764
128.957	-0.0743355	0.0743355
129.023	-0.0745955	0.0745955
129.09	-0.074856	0.074856
129.157	-0.0751178	0.0751178
129.224	-0.0753802	0.0753802
129.29	-0.0756432	0.0756432
129.357	-0.0759074	0.0759074
129.424	-0.0761723	0.0761723
129.49	-0.0764382	0.0764382
129.557	-0.0767047	0.0767047
129.624	-0.0769722	0.0769722
129.691	-0.0772407	0.0772407
129.757	-0.0775094	0.0775094
129.824	-0.07778	0.07778
129.891	-0.0780504	0.0780504
129.957	-0.0783223	0.0783223
130.024	-0.0785952	0.0785952
130.091	-0.0788687	0.0788687
130.158	-0.0791426	0.0791426
130.224	-0.079418	0.079418
130.291	-0.0796939	0.0796939
130.358	-0.0799706	0.0799706
130.424	-0.0802484	0.0802484
130.491	-0.0805265	0.0805265
130.558	-0.0808057	0.0808057
130.625	-0.0810856	0.0810856
130.691	-0.0813665	0.0813665
130.758	-0.0816479	0.0816479
130.825	-0.0819303	0.0819303
130.891	-0.0822127	0.0822127
130.958	-0.0824966	0.0824966
131.025	-0.0827809	0.0827809
131.092	-0.0830659	0.0830659
131.158	-0.0833516	0.0833516
131.225	-0.0836378	0.0836378
131.292	-0.0839246	0.0839246
131.358	-0.0842123	0.0842123
131.425	-0.0845003	0.0845003
131.492	-0.0847891	0.0847891
131.558	-0.0850784	0.0850784
131.625	-0.0853681	0.0853681
131.692	-0.0856585	0.0856585
131.759	-0.0859494	0.0859494
131.825	-0.0862404	0.0862404
131.892	-0.0865325	0.0865325
131.959	-0.0868248	0.0868248
132.025	-0.0871175	0.0871175
132.092	-0.0874108	0.0874108
132.159	-0.0877048	0.0877048
132.226	-0.087999	0.087999
132.292	-0.0882934	0.0882934
132.359	-0.0885886	0.0885886
132.426	-0.088884	0.088884
132.492	-0.0891795	0.0891795
132.559	-0.0894753	0.0894753
132.626	-0.0897719	0.0897719
132.693	-0.0900688	0.0900688
132.759	-0.0903663	0.0903663
132.826	-0.0906636	0.0906636
132.893	-0.0909615	0.0909615
132.959	-0.0912593	0.0912593
133.026	-0.091558	0.091558
133.093	-0.0918567	0.0918567
133.16	-0.0921556	0.0921556
133.226	-0.0924552	0.0924552
133.293	-0.0927547	0.0927547
133.36	-0.0930545	0.0930545
133.426	-0.0933546	0.0933546
133.493	-0.0936554	0.0936554
133.56	-0.0939561	0.0939561
133.627	-0.0942569	0.0942569
133.693	-0.0945583	0.0945583
133.76	-0.09486	0.09486
133.827	-0.0951618	0.0951618
133.893	-0.0954639	0.0954639
133.96	-0.0957657	0.0957657
134.027	-0.0960686	0.0960686
134.094	-0.0963715	0.0963715
134.16	-0.0966744	0.0966744
134.227	-0.0969777	0.0969777
134.294	-0.0972811	0.0972811
134.36	-0.0975853	0.0975853
134.427	-0.0978895	0.0978895
134.494	-0.0981937	0.0981937
134.561	-0.0984981	0.0984981
134.627	-0.0988032	0.0988032
134.694	-0.0991087	0.0991087
134.761	-0.099414	0.099414
134.827	-0.0997194	0.0997194
134.894	-0.100026	0.100026
134.961	-0.100332	0.100332
135.028	-0.100639	0.100639
135.094	-0.100945	0.100945
135.161	-0.101253	0.101253
135.228	-0.10156	0.10156
135.294	-0.101868	0.101868
135.361	-0.102176	0.102176
135.428	-0.102484	0.102484
135.495	-0.102793	0.102793
135.561	-0.103102	0.103102
135.628	-0.103411	0.103411
135.695	-0.103721	0.103721
135.761	-0.104031	0.104031
135.828	-0.104341	0.104341
135.895	-0.104652	0.104652
135.962	-0.104963	0.104963
136.028	-0.105274	0.105274
136.095	-0.105586	0.105586
136.162	-0.105898	0.105898
136.228	-0.106211	0.106211
136.295	-0.106523	0.106523
136.362	-0.106836	0.106836
136.429	-0.10715	0.10715
136.495	-0.107464	0.107464
136.562	-0.107778	0.107778
136.629	-0.108093	0.108093
136.695	-0.108407	0.108407
136.762	-0.108723	0.108723
136.829	-0.109038	0.109038
136.896	-0.109354	0.109354
136.962	-0.10967	0.10967
137.029	-0.109987	0.109987
137.096	-0.110303	0.110303
137.162	-0.110621	0.110621
137.229	-0.110938	0.110938
137.296	-0.111256	0.111256
137.363	-0.111573	0.111573
137.429	-0.111892	0.111892
137.496	-0.112211	0.112211
137.563	-0.112529	0.112529
137.629	-0.112848	0.112848
137.696	-0.113167	0.113167
137.763	-0.113487	0.113487
137.83	-0.113807	0.113807
137.896	-0.114126	0.114126
137.963	-0.114447	0.114447
138.03	-0.114767	0.114767
138.096	-0.115087	0.115087
138.163	-0.115408	0.115408
138.23	-0.115729	0.115729
138.297	-0.11605	0.11605
138.363	-0.11637	0.11637
138.43	-0.116692	0.116692
138.497	-0.117013	0.117013
138.563	-0.117334	0.117334
138.63	-0.117656	0.117656
138.697	-0.117977	0.117977
138.764	-0.118299	0.118299
138.83	-0.11862	0.11862
138.897	-0.118942	0.118942
138.964	-0.119263	0.119263
139.03	-0.119585	0.119585
139.097	-0.119907	0.119907
139.164	-0.120228	0.120228
139.231	-0.12055	0.12055
139.297	-0.120871	0.120871
139.364	-0.121192	0.121192
139.431	-0.121514	0.121514
139.497	-0.121835	0.121835
139.564	-0.122156	0.122156
139.631	-0.122477	0.122477
139.698	-0.122798	0.122798
139.764	-0.123119	0.123119
139.831	-0.123439	0.123439
139.898	-0.123759	0.123759
139.964	-0.124079	0.124079
140.031	-0.124399	0.124399
140.098	-0.124719	0.124719
140.165	-0.125038	0.125038
140.231	-0.125357	0.125357
140.298	-0.125676	0.125676
140.365	-0.125994	0.125994
140.431	-0.126312	0.126312
140.498	-0.12663	0.12663
140.565	-0.126947	0.126947
140.631	-0.127264	0.127264
140.698	-0.127581	0.127581
140.765	-0.127897	0.127897
140.832	-0.128213	0.128213
140.898	-0.128528	0.128528
140.965	-0.128843	0.128843
141.032	-0.129157	0.129157
141.098	-0.129471	0.129471
141.165	-0.129785	0.129785
141.232	-0.130098	0.130098
141.299	-0.13041	0.13041
141.365	-0.130722	0.130722
141.432	-0.131033	0.131033
141.499	-0.131343	0.131343
141.565	-0.131654	0.131654
141.632	-0.131963	0.131963
141.699	-0.132272	0.132272
141.766	-0.13258	0.13258
141.832	-0.132888	0.132888
141.899	-0.133194	0.133194
141.966	-0.133501	0.133501
142.032	-0.133806	0.133806
142.099	-0.134111	0.134111
142.166	-0.134415	0.134415
142.233	-0.134718	0.134718
142.299	-0.135021	0.135021
142.366	-0.135323	0.135323
142.433	-0.135624	0.135624
142.499	-0.135924	0.135924
142.566	-0.136224	0.136224
142.633	-0.136522	0.136522
142.7	-0.136821	0.136821
142.766	-0.137118	0.137118
142.833	-0.137414	0.137414
142.9	-0.137709	0.137709
142.966	-0.138004	0.138004
143.033	-0.138298	0.138298
143.1	-0.138591	0.138591
143.167	-0.138882	0.138882
143.233	-0.139173	0.139173
143.3	-0.139463	0.139463
143.367	-0.139752	0.139752
143.433	-0.14004	0.14004
143.5	-0.140327	0.140327
143.567	-0.140614	0.140614
143.634	-0.1409	0.1409
143.7	-0.141184	0.141184
143.767	-0.141467	0.141467
143.834	-0.141749	0.141749
143.9	-0.142031	0.142031
143.967	-0.142311	0.142311
144.034	-0.14259	0.14259
144.101	-0.142869	0.142869
144.167	-0.143146	0.143146
144.234	-0.143422	0.143422
144.301	-0.143698	0.143698
144.367	-0.143972	0.143972
144.434	-0.144245	0.144245
144.501	-0.144517	0.144517
144.568	-0.144788	0.144788
144.634	-0.145058	0.145058
144.701	-0.145327	0.145327
144.768	-0.145595	0.145595
144.834	-0.145862	0.145862
144.901	-0.146128	0.146128
144.968	-0.146393	0.146393
145.035	-0.146657	0.146657
145.101	-0.146919	0.146919
145.168	-0.147181	0.147181
145.235	-0.147442	0.147442
145.301	-0.147701	0.147701
145.368	-0.14796	0.14796
145.435	-0.148217	0.148217
145.502	-0.148474	0.148474
145.568	-0.148729	0.148729
145.635	-0.148984	0.148984
145.702	-0.149238	0.149238
145.768	-0.14949	0.14949
145.835	-0.149742	0.149742
145.902	-0.149992	0.149992
145.969	-0.150242	0.150242
146.035	-0.15049	0.15049
146.102	-0.150737	0.150737
146.169	-0.150984	0.150984
146.235	-0.151229	0.151229
146.302	-0.151474	0.151474
146.369	-0.151717	0.151717
146.436	-0.15196	0.15196
146.502	-0.152201	0.152201
146.569	-0.152442	0.152442
146.636	-0.152682	0.152682
146.702	-0.15292	0.15292
146.769	-0.153158	0.153158
146.836	-0.153394	0.153394
146.903	-0.15363	0.15363
146.969	-0.153864	0.153864
147.036	-0.154098	0.154098
147.103	-0.15433	0.15433
147.169	-0.154562	0.154562
147.236	-0.154793	0.154793
147.303	-0.155022	0.155022
147.37	-0.155251	0.155251
147.436	-0.155478	0.155478
147.503	-0.155705	0.155705
147.57	-0.15593	0.15593
147.636	-0.156154	0.156154
147.703	-0.156377	0.156377
147.77	-0.156599	0.156599
147.837	-0.156821	0.156821
147.903	-0.15704	0.15704
147.97	-0.157259	0.157259
148.037	-0.157477	0.157477
148.103	-0.157693	0.157693
148.17	-0.157908	0.157908
148.237	-0.158123	0.158123
148.304	-0.158335	0.158335
148.37	-0.158547	0.158547
148.437	-0.158758	0.158758
148.504	-0.158966	0.158966
148.57	-0.159175	0.159175
148.637	-0.159381	0.159381
148.704	-0.159586	0.159586
148.771	-0.15979	0.15979
148.837	-0.159993	0.159993
148.904	-0.160194	0.160194
148.971	-0.160393	0.160393
149.037	-0.160592	0.160592
149.104	-0.160789	0.160789
149.171	-0.160985	0.160985
149.238	-0.161179	0.161179
149.304	-0.161371	0.161371
149.371	-0.161562	0.161562
149.438	-0.161752	0.161752
149.504	-0.16194	0.16194
149.571	-0.162127	0.162127
149.638	-0.162312	0.162312
149.704	-0.162495	0.162495
149.771	-0.162677	0.162677
149.838	-0.162858	0.162858
149.905	-0.163037	0.163037
149.971	-0.163214	0.163214
150.038	-0.16339	0.16339
150.105	-0.163563	0.163563
150.171	-0.163736	0.163736
150.238	-0.163906	0.163906
150.305	-0.164076	0.164076
150.372	-0.164243	0.164243
150.438	-0.164409	0.164409
150.505	-0.164573	0.164573
150.572	-0.164735	0.164735
150.638	-0.164896	0.164896
150.705	-0.165055	0.165055
150.772	-0.165213	0.165213
150.839	-0.165368	0.165368
150.905	-0.165522	0.165522
150.972	-0.165675	0.165675
151.039	-0.165826	0.165826
151.105	-0.165974	0.165974
151.172	-0.166121	0.166121
151.239	-0.166267	0.166267
151.306	-0.16641	0.16641
151.372	-0.166552	0.166552
151.439	-0.166692	0.166692
151.506	-0.166831	0.166831
151.572	-0.166967	0.166967
151.639	-0.167102	0.167102
151.706	-0.167235	0.167235
151.773	-0.167366	0.167366
151.839	-0.167495	0.167495
151.906	-0.167622	0.167622
151.973	-0.167748	0.167748
152.039	-0.167872	0.167872
152.106	-0.167993	0.167993
152.173	-0.168114	0.168114
152.24	-0.168231	0.168231
152.306	-0.168347	0.168347
152.373	-0.168461	0.168461
152.44	-0.168573	0.168573
152.506	-0.168683	0.168683
152.573	-0.168792	0.168792
152.64	-0.168898	0.168898
152.707	-0.169002	0.169002
152.773	-0.169104	0.169104
152.84	-0.169204	0.169204
152.907	-0.169302	0.169302
152.973	-0.169397	0.169397
153.04	-0.169491	0.169491
153.107	-0.169583	0.169583
153.174	-0.169672	0.169672
153.24	-0.169759	0.169759
153.307	-0.169845	0.169845
153.374	-0.169928	0.169928
153.44	-0.170008	0.170008
153.507	-0.170087	0.170087
153.574	-0.170163	0.170163
153.641	-0.170237	0.170237
153.707	-0.170309	0.170309
153.774	-0.170378	0.170378
153.841	-0.170446	0.170446
153.907	-0.170511	0.170511
153.974	-0.170573	0.170573
154.041	-0.170633	0.170633
154.108	-0.170691	0.170691
154.174	-0.170747	0.170747
154.241	-0.170801	0.170801
154.308	-0.170852	0.170852
154.374	-0.1709	0.1709
154.441	-0.170947	0.170947
154.508	-0.170991	0.170991
154.575	-0.171033	0.171033
154.641	-0.171072	0.171072
154.708	-0.17111	0.17111
154.775	-0.171145	0.171145
154.841	-0.171177	0.171177
154.908	-0.171207	0.171207
154.975	-0.171235	0.171235
155.042	-0.17126	0.17126
155.108	-0.171283	0.171283
155.175	-0.171305	0.171305
155.242	-0.171324	0.171324
155.308	-0.17134	0.17134
155.375	-0.171354	0.171354
155.442	-0.171366	0.171366
155.509	-0.171375	0.171375
155.575	-0.171383	0.171383
155.642	-0.171388	0.171388
155.709	-0.171391	0.171391
155.775	-0.171392	0.171392
155.842	-0.17139	0.17139
155.909	-0.171386	0.171386
155.976	-0.171381	0.171381
156.042	-0.171372	0.171372
156.109	-0.171362	0.171362
156.176	-0.17135	0.17135
156.242	-0.171336	0.171336
156.309	-0.171319	0.171319
156.376	-0.1713	0.1713
156.443	-0.17128	0.17128
156.509	-0.171257	0.171257
156.576	-0.171232	0.171232
156.643	-0.171205	0.171205
156.709	-0.171176	0.171176
156.776	-0.171145	0.171145
156.843	-0.171112	0.171112
156.91	-0.171077	0.171077
156.976	-0.17104	0.17104
157.043	-0.171001	0.171001
157.11	-0.17096	0.17096
157.176	-0.170916	0.170916
157.243	-0.170871	0.170871
157.31	-0.170824	0.170824
157.377	-0.170775	0.170775
157.443	-0.170724	0.170724
157.51	-0.170671	0.170671
157.577	-0.170616	0.170616
157.643	-0.170559	0.170559
157.71	-0.170501	0.170501
157.777	-0.17044	0.17044
157.844	-0.170378	0.170378
157.91	-0.170313	0.170313
157.977	-0.170246	0.170246
158.044	-0.170178	0.170178
158.11	-0.170109	0.170109
158.177	-0.170036	0.170036
158.244	-0.169962	0.169962
158.311	-0.169887	0.169887
158.377	-0.16981	0.16981
158.444	-0.169731	0.169731
158.511	-0.169649	0.169649
158.577	-0.169566	0.169566
158.644	-0.169482	0.169482
158.711	-0.169395	0.169395
158.777	-0.169307	0.169307
158.844	-0.169218	0.169218
158.911	-0.169126	0.169126
158.978	-0.169033	0.169033
159.044	-0.168939	0.168939
159.111	-0.168842	0.168842
159.178	-0.168744	0.168744
159.244	-0.168644	0.168644
159.311	-0.168543	0.168543
159.378	-0.16844	0.16844
159.445	-0.168336	0.168336
159.511	-0.16823	0.16823
159.578	-0.168123	0.168123
159.645	-0.168014	0.168014
159.711	-0.167904	0.167904
159.778	-0.167792	0.167792
159.845	-0.167679	0.167679
159.912	-0.167564	0.167564
159.978	-0.167449	0.167449
160.045	-0.167332	0.167332
160.112	-0.167213	0.167213
160.178	-0.167094	0.167094
160.245	-0.166973	0.166973
160.312	-0.166851	0.166851
160.379	-0.166727	0.166727
160.445	-0.166603	0.166603
160.512	-0.166478	0.166478
160.579	-0.166351	0.166351
160.645	-0.166223	0.166223
160.712	-0.166094	0.166094
160.779	-0.165964	0.165964
160.846	-0.165833	0.165833
160.912	-0.165701	0.165701
160.979	-0.165568	0.165568
161.046	-0.165434	0.165434
161.112	-0.165299	0.165299
161.179	-0.165163	0.165163
161.246	-0.165025	0.165025
161.313	-0.164887	0.164887
161.379	-0.164748	0.164748
161.446	-0.164608	0.164608
161.513	-0.164467	0.164467
161.579	-0.164326	0.164326
161.646	-0.164183	0.164183
161.713	-0.16404	0.16404
161.78	-0.163895	0.163895
161.846	-0.163749	0.163749
161.913	-0.163603	0.163603
161.98	-0.163455	0.163455
162.046	-0.163307	0.163307
162.113	-0.163158	0.163158
162.18	-0.163008	0.163008
162.247	-0.162857	0.162857
162.313	-0.162705	0.162705
162.38	-0.162552	0.162552
162.447	-0.162398	0.162398
162.513	-0.162243	0.162243
162.58	-0.162087	0.162087
162.647	-0.16193	0.16193
162.714	-0.161772	0.161772
162.78	-0.161613	0.161613
162.847	-0.161452	0.161452
162.914	-0.161291	0.161291
162.98	-0.161129	0.161129
163.047	-0.160966	0.160966
163.114	-0.160802	0.160802
163.181	-0.160636	0.160636
163.247	-0.16047	0.16047
163.314	-0.160302	0.160302
163.381	-0.160133	0.160133
163.447	-0.159964	0.159964
163.514	-0.159793	0.159793
163.581	-0.15962	0.15962
163.648	-0.159447	0.159447
163.714	-0.159273	0.159273
163.781	-0.159097	0.159097
163.848	-0.15892	0.15892
163.914	-0.158742	0.158742
163.981	-0.158562	0.158562
164.048	-0.158381	0.158381
164.115	-0.1582	0.1582
164.181	-0.158016	0.158016
164.248	-0.157832	0.157832
164.315	-0.157646	0.157646
164.381	-0.157459	0.157459
164.448	-0.15727	0.15727
164.515	-0.15708	0.15708
164.582	-0.15689	0.15689
164.648	-0.156697	0.156697
164.715	-0.156503	0.156503
164.782	-0.156307	0.156307
164.848	-0.15611	0.15611
164.915	-0.155912	0.155912
164.982	-0.155713	0.155713
165.049	-0.155512	0.155512
165.115	-0.155309	0.155309
165.182	-0.155104	0.155104
165.249	-0.154899	0.154899
165.315	-0.154692	0.154692
165.382	-0.154483	0.154483
165.449	-0.154273	0.154273
165.516	-0.154061	0.154061
165.582	-0.153848	0.153848
165.649	-0.153632	0.153632
165.716	-0.153416	0.153416
165.782	-0.153197	0.153197
165.849	-0.152977	0.152977
165.916	-0.152755	0.152755
165.983	-0.152532	0.152532
166.049	-0.152307	0.152307
166.116	-0.15208	0.15208
166.183	-0.151852	0.151852
166.249	-0.151621	0.151621
166.316	-0.15139	0.15139
166.383	-0.151156	0.151156
166.45	-0.15092	0.15092
166.516	-0.150683	0.150683
166.583	-0.150444	0.150444
166.65	-0.150203	0.150203
166.716	-0.149961	0.149961
166.783	-0.149716	0.149716
166.85	-0.149471	0.149471
166.917	-0.149222	0.149222
166.983	-0.148973	0.148973
167.05	-0.148721	0.148721
167.117	-0.148468	0.148468
167.183	-0.148213	0.148213
167.25	-0.147957	0.147957
167.317	-0.147698	0.147698
167.384	-0.147438	0.147438
167.45	-0.147175	0.147175
167.517	-0.146912	0.146912
167.584	-0.146646	0.146646
167.65	-0.146379	0.146379
167.717	-0.14611	0.14611
167.784	-0.145839	0.145839
167.85	-0.145567	0.145567
167.917	-0.145293	0.145293
167.984	-0.145018	0.145018
168.051	-0.14474	0.14474
168.117	-0.144462	0.144462
168.184	-0.144182	0.144182
168.251	-0.1439	0.1439
168.317	-0.143616	0.143616
168.384	-0.143331	0.143331
168.451	-0.143045	0.143045
168.518	-0.142757	0.142757
168.584	-0.142468	0.142468
168.651	-0.142176	0.142176
168.718	-0.141885	0.141885
168.784	-0.141591	0.141591
168.851	-0.141295	0.141295
168.918	-0.140999	0.140999
168.985	-0.140701	0.140701
169.051	-0.140403	0.140403
169.118	-0.140102	0.140102
169.185	-0.139801	0.139801
169.251	-0.139498	0.139498
169.318	-0.139194	0.139194
169.385	-0.138888	0.138888
169.452	-0.138582	0.138582
169.518	-0.138274	0.138274
169.585	-0.137965	0.137965
169.652	-0.137655	0.137655
169.718	-0.137344	0.137344
169.785	-0.137032	0.137032
169.852	-0.136718	0.136718
169.919	-0.136404	0.136404
169.985	-0.136089	0.136089
170.052	-0.135773	0.135773
170.119	-0.135455	0.135455
170.185	-0.135136	0.135136
170.252	-0.134817	0.134817
170.319	-0.134496	0.134496
170.386	-0.134174	0.134174
170.452	-0.133852	0.133852
170.519	-0.133529	0.133529
170.586	-0.133204	0.133204
170.652	-0.132878	0.132878
170.719	-0.132552	0.132552
170.786	-0.132225	0.132225
170.853	-0.131897	0.131897
170.919	-0.131568	0.131568
170.986	-0.131238	0.131238
171.053	-0.130907	0.130907
171.119	-0.130575	0.130575
171.186	-0.130243	0.130243
171.253	-0.129909	0.129909
171.32	-0.129575	0.129575
171.386	-0.12924	0.12924
171.453	-0.128904	0.128904
171.52	-0.128568	0.128568
171.586	-0.12823	0.12823
171.653	-0.127892	0.127892
171.72	-0.127553	0.127553
171.787	-0.127213	0.127213
171.853	-0.126872	0.126872
171.92	-0.126531	0.126531
171.987	-0.126189	0.126189
172.053	-0.125846	0.125846
172.12	-0.125503	0.125503
172.187	-0.125159	0.125159
172.254	-0.124814	0.124814
172.32	-0.124469	0.124469
172.387	-0.124123	0.124123
172.454	-0.123776	0.123776
172.52	-0.123429	0.123429
172.587	-0.123081	0.123081
172.654	-0.122734	0.122734
172.721	-0.122385	0.122385
172.787	-0.122035	0.122035
172.854	-0.121685	0.121685
172.921	-0.121335	0.121335
172.987	-0.120985	0.120985
173.054	-0.120633	0.120633
173.121	-0.120282	0.120282
173.188	-0.11993	0.11993
173.254	-0.119578	0.119578
173.321	-0.119225	0.119225
173.388	-0.118873	0.118873
173.454	-0.11852	0.11852
173.521	-0.118166	0.118166
173.588	-0.117812	0.117812
173.655	-0.117459	0.117459
173.721	-0.117104	0.117104
173.788	-0.11675	0.11675
173.855	-0.116395	0.116395
173.921	-0.116041	0.116041
173.988	-0.115686	0.115686
174.055	-0.115331	0.115331
174.122	-0.114976	0.114976
174.188	-0.114621	0.114621
174.255	-0.114266	0.114266
174.322	-0.113911	0.113911
174.388	-0.113555	0.113555
174.455	-0.1132	0.1132
174.522	-0.112845	0.112845
174.589	-0.11249	0.11249
174.655	-0.112135	0.112135
174.722	-0.11178	0.11178
174.789	-0.111425	0.111425
174.855	-0.111069	0.111069
174.922	-0.110715	0.110715
174.989	-0.11036	0.11036
175.056	-0.110005	0.110005
175.122	-0.109651	0.109651
175.189	-0.109296	0.109296
175.256	-0.108942	0.108942
175.322	-0.108588	0.108588
175.389	-0.108233	0.108233
175.456	-0.10788	0.10788
175.523	-0.107526	0.107526
175.589	-0.107172	0.107172
175.656	-0.106819	0.106819
175.723	-0.106465	0.106465
175.789	-0.106112	0.106112
175.856	-0.105759	0.105759
175.923	-0.105407	0.105407
175.99	-0.105054	0.105054
176.056	-0.104702	0.104702
176.123	-0.10435	0.10435
176.19	-0.103998	0.103998
176.256	-0.103646	0.103646
176.323	-0.103295	0.103295
176.39	-0.102944	0.102944
176.456	-0.102593	0.102593
176.523	-0.102242	0.102242
176.59	-0.101892	0.101892
176.657	-0.101542	0.101542
176.723	-0.101192	0.101192
176.79	-0.100842	0.100842
176.857	-0.100493	0.100493
176.923	-0.100143	0.100143
176.99	-0.0997945	0.0997945
177.057	-0.0994464	0.0994464
177.124	-0.0990983	0.0990983
177.19	-0.0987505	0.0987505
177.257	-0.0984028	0.0984028
177.324	-0.0980561	0.0980561
177.39	-0.0977094	0.0977094
177.457	-0.0973627	0.0973627
177.524	-0.0970163	0.0970163
177.591	-0.0966711	0.0966711
177.657	-0.0963258	0.0963258
177.724	-0.0959809	0.0959809
177.791	-0.0956363	0.0956363
177.857	-0.0952924	0.0952924
177.924	-0.0949489	0.0949489
177.991	-0.0946054	0.0946054
178.058	-0.094263	0.094263
178.124	-0.0939205	0.0939205
178.191	-0.0935788	0.0935788
178.258	-0.0932378	0.0932378
178.324	-0.0928964	0.0928964
178.391	-0.0925561	0.0925561
178.458	-0.0922161	0.0922161
178.525	-0.0918768	0.0918768
178.591	-0.0915376	0.0915376
178.658	-0.0911997	0.0911997
178.725	-0.0908612	0.0908612
178.791	-0.0905241	0.0905241
178.858	-0.0901869	0.0901869
178.925	-0.0898505	0.0898505
178.992	-0.0895148	0.0895148
179.058	-0.0891791	0.0891791
179.125	-0.0888444	0.0888444
179.192	-0.0885108	0.0885108
179.258	-0.0881761	0.0881761
179.325	-0.0878433	0.0878433
179.392	-0.0875107	0.0875107
179.459	-0.0871785	0.0871785
179.525	-0.0868471	0.0868471
179.592	-0.0865163	0.0865163
179.659	-0.0861859	0.0861859
179.725	-0.0858558	0.0858558
179.792	-0.0855261	0.0855261
179.859	-0.0851971	0.0851971
179.926	-0.0848685	0.0848685
179.992	-0.0845413	0.0845413
180.059	-0.0842137	0.0842137
180.126	-0.0838868	0.0838868
180.192	-0.0835606	0.0835606
180.259	-0.0832348	0.0832348
180.326	-0.0829097	0.0829097
180.393	-0.082585	0.082585
180.459	-0.0822609	0.0822609
180.526	-0.0819372	0.0819372
180.593	-0.0816139	0.0816139
180.659	-0.0812909	0.0812909
180.726	-0.0809683	0.0809683
180.793	-0.0806467	0.0806467
180.86	-0.0803255	0.0803255
180.926	-0.0800043	0.0800043
180.993	-0.0796841	0.0796841
181.06	-0.079364	0.079364
181.126	-0.0790442	0.0790442
181.193	-0.0787251	0.0787251
181.26	-0.0784064	0.0784064
181.327	-0.0780876	0.0780876
181.393	-0.0777696	0.0777696
181.46	-0.0774519	0.0774519
181.527	-0.0771343	0.0771343
181.593	-0.0768173	0.0768173
181.66	-0.0765007	0.0765007
181.727	-0.0761841	0.0761841
181.794	-0.0758678	0.0758678
181.86	-0.0755522	0.0755522
181.927	-0.0752367	0.0752367
181.994	-0.0749211	0.0749211
182.06	-0.0746059	0.0746059
182.127	-0.0742915	0.0742915
182.194	-0.0739766	0.0739766
182.261	-0.0736621	0.0736621
182.327	-0.073348	0.073348
182.394	-0.0730339	0.0730339
182.461	-0.0727197	0.0727197
182.527	-0.0724063	0.0724063
182.594	-0.0720925	0.0720925
182.661	-0.0717784	0.0717784
182.728	-0.0714649	0.0714649
182.794	-0.0711515	0.0711515
182.861	-0.0708381	0.0708381
182.928	-0.0705247	0.0705247
182.994	-0.0702112	0.0702112
183.061	-0.0698978	0.0698978
183.128	-0.0695844	0.0695844
183.195	-0.0692706	0.0692706
183.261	-0.0689572	0.0689572
183.328	-0.0686438	0.0686438
183.395	-0.06833	0.06833
183.461	-0.0680162	0.0680162
183.528	-0.0677024	0.0677024
183.595	-0.0673883	0.0673883
183.662	-0.0670745	0.0670745
183.728	-0.0667597	0.0667597
183.795	-0.0664456	0.0664456
183.862	-0.0661311	0.0661311
183.928	-0.0658162	0.0658162
183.995	-0.065501	0.065501
184.062	-0.0651862	0.0651862
184.129	-0.064871	0.064871
184.195	-0.0645555	0.0645555
184.262	-0.0642396	0.0642396
184.329	-0.0639237	0.0639237
184.395	-0.0636074	0.0636074
184.462	-0.0632912	0.0632912
184.529	-0.062975	0.062975
184.596	-0.0626578	0.0626578
184.662	-0.0623412	0.0623412
184.729	-0.0620237	0.0620237
184.796	-0.0617065	0.0617065
184.862	-0.0613884	0.0613884
184.929	-0.0610705	0.0610705
184.996	-0.0607528	0.0607528
185.063	-0.0604344	0.0604344
185.129	-0.0601165	0.0601165
185.196	-0.0597978	0.0597978
185.263	-0.0594787	0.0594787
185.329	-0.0591598	0.0591598
185.396	-0.0588405	0.0588405
185.463	-0.0585216	0.0585216
185.529	-0.0582014	0.0582014
185.596	-0.057882	0.057882
185.663	-0.0575625	0.0575625
185.73	-0.0572433	0.0572433
185.796	-0.056923	0.056923
185.863	-0.056603	0.056603
185.93	-0.0562831	0.0562831
185.996	-0.055963	0.055963
186.063	-0.055643	0.055643
186.13	-0.055323	0.055323
186.197	-0.0550026	0.0550026
186.263	-0.0546826	0.0546826
186.33	-0.0543625	0.0543625
186.397	-0.0540425	0.0540425
186.463	-0.0537225	0.0537225
186.53	-0.0534025	0.0534025
186.597	-0.0530829	0.0530829
186.664	-0.0527629	0.0527629
186.73	-0.0524434	0.0524434
186.797	-0.0521245	0.0521245
186.864	-0.0518054	0.0518054
186.93	-0.0514863	0.0514863
186.997	-0.0511673	0.0511673
187.064	-0.050849	0.050849
187.131	-0.0505308	0.0505308
187.197	-0.0502133	0.0502133
187.264	-0.049896	0.049896
187.331	-0.0495787	0.0495787
187.397	-0.0492622	0.0492622
187.464	-0.0489454	0.0489454
187.531	-0.0486301	0.0486301
187.598	-0.048315	0.048315
187.664	-0.0480003	0.0480003
187.731	-0.0476861	0.0476861
187.798	-0.0473724	0.0473724
187.864	-0.0470598	0.0470598
187.931	-0.0467474	0.0467474
187.998	-0.0464363	0.0464363
188.065	-0.0461257	0.0461257
188.131	-0.0458155	0.0458155
188.198	-0.045507	0.045507
188.265	-0.0451991	0.0451991
188.331	-0.044892	0.044892
188.398	-0.0445858	0.0445858
188.465	-0.044281	0.044281
188.532	-0.0439764	0.0439764
188.598	-0.0436741	0.0436741
188.665	-0.0433725	0.0433725
188.732	-0.0430722	0.0430722
188.798	-0.0427732	0.0427732
188.865	-0.0424756	0.0424756
188.932	-0.0421797	0.0421797
188.999	-0.0418844	0.0418844
189.065	-0.0415916	0.0415916
189.132	-0.0412997	0.0412997
189.199	-0.0410097	0.0410097
189.265	-0.0407214	0.0407214
189.332	-0.0404345	0.0404345
189.399	-0.0401493	0.0401493
189.466	-0.0398662	0.0398662
189.532	-0.039585	0.039585
189.599	-0.0393055	0.0393055
189.666	-0.0390281	0.0390281
189.732	-0.0387522	0.0387522
189.799	-0.0384784	0.0384784
189.866	-0.0382074	0.0382074
189.933	-0.0379379	0.0379379
189.999	-0.0376705	0.0376705
190.066	-0.0374056	0.0374056
190.133	-0.0371429	0.0371429
190.199	-0.0368822	0.0368822
190.266	-0.0366237	0.0366237
190.333	-0.0363673	0.0363673
190.4	-0.0361134	0.0361134
190.466	-0.0358623	0.0358623
190.533	-0.0356134	0.0356134
190.6	-0.0353661	0.0353661
190.666	-0.0351221	0.0351221
190.733	-0.0348804	0.0348804
190.8	-0.0346408	0.0346408
190.867	-0.0344037	0.0344037
190.933	-0.0341689	0.0341689
191	-0.0339368	0.0339368
191.067	-0.0337071	0.0337071
191.133	-0.0334798	0.0334798
191.2	-0.0332552	0.0332552
191.267	-0.0330322	0.0330322
191.334	-0.0328125	0.0328125
191.4	-0.0325952	0.0325952
191.467	-0.0323798	0.0323798
191.534	-0.0321673	0.0321673
191.6	-0.031957	0.031957
191.667	-0.031749	0.031749
191.734	-0.0315435	0.0315435
191.801	-0.0313399	0.0313399
191.867	-0.0311394	0.0311394
191.934	-0.0309404	0.0309404
192.001	-0.0307442	0.0307442
192.067	-0.0305507	0.0305507
192.134	-0.030359	0.030359
192.201	-0.0301693	0.0301693
192.268	-0.0299824	0.0299824
192.334	-0.0297974	0.0297974
192.401	-0.0296144	0.0296144
192.468	-0.0294338	0.0294338
192.534	-0.0292554	0.0292554
192.601	-0.0290789	0.0290789
192.668	-0.0289039	0.0289039
192.735	-0.0287315	0.0287315
192.801	-0.0285617	0.0285617
192.868	-0.028393	0.028393
192.935	-0.0282268	0.0282268
193.001	-0.0280623	0.0280623
193.068	-0.0278996	0.0278996
193.135	-0.027739	0.027739
193.202	-0.0275808	0.0275808
193.268	-0.0274236	0.0274236
193.335	-0.0272688	0.0272688
193.402	-0.0271157	0.0271157
193.468	-0.0269642	0.0269642
193.535	-0.0268147	0.0268147
193.602	-0.0266667	0.0266667
193.669	-0.0265206	0.0265206
193.735	-0.0263763	0.0263763
193.802	-0.0262336	0.0262336
193.869	-0.0260922	0.0260922
193.935	-0.0259531	0.0259531
194.002	-0.025815	0.025815
194.069	-0.0256788	0.0256788
194.136	-0.0255443	0.0255443
194.202	-0.0254113	0.0254113
194.269	-0.0252796	0.0252796
194.336	-0.0251496	0.0251496
194.402	-0.0250214	0.0250214
194.469	-0.0248942	0.0248942
194.536	-0.0247692	0.0247692
194.602	-0.0246448	0.0246448
194.669	-0.0245227	0.0245227
194.736	-0.0244018	0.0244018
194.803	-0.0242817	0.0242817
194.869	-0.0241636	0.0241636
194.936	-0.0240467	0.0240467
195.003	-0.0239311	0.0239311
195.069	-0.023817	0.023817
195.136	-0.0237041	0.0237041
195.203	-0.0235927	0.0235927
195.27	-0.0234819	0.0234819
195.336	-0.023373	0.023373
195.403	-0.0232649	0.0232649
195.47	-0.0231583	0.0231583
195.536	-0.023053	0.023053
195.603	-0.0229489	0.0229489
195.67	-0.0228452	0.0228452
195.737	-0.0227431	0.0227431
195.803	-0.0226421	0.0226421
195.87	-0.0225423	0.0225423
195.937	-0.0224429	0.0224429
196.003	-0.0223447	0.0223447
196.07	-0.0222476	0.0222476
196.137	-0.0221513	0.0221513
196.204	-0.0220558	0.0220558
196.27	-0.0219614	0.0219614
196.337	-0.0218674	0.0218674
196.404	-0.0217745	0.0217745
196.47	-0.0216823	0.0216823
196.537	-0.0215909	0.0215909
196.604	-0.0214998	0.0214998
196.671	-0.0214094	0.0214094
196.737	-0.02132	0.02132
196.804	-0.0212309	0.0212309
196.871	-0.0211422	0.0211422
196.937	-0.0210545	0.0210545
197.004	-0.020967	0.020967
197.071	-0.0208798	0.0208798
197.138	-0.0207932	0.0207932
197.204	-0.0207065	0.0207065
197.271	-0.0206207	0.0206207
197.338	-0.0205348	0.0205348
197.404	-0.0204495	0.0204495
197.471	-0.0203643	0.0203643
197.538	-0.020279	0.020279
197.605	-0.0201942	0.0201942
197.671	-0.0201095	0.0201095
197.738	-0.020025	0.020025
197.805	-0.0199406	0.0199406
197.871	-0.0198568	0.0198568
197.938	-0.0197723	0.0197723
198.005	-0.0196882	0.0196882
198.072	-0.019604	0.019604
198.138	-0.0195198	0.0195198
198.205	-0.0194356	0.0194356
198.272	-0.0193517	0.0193517
198.338	-0.0192673	0.0192673
198.405	-0.0191831	0.0191831
198.472	-0.019099	0.019099
198.539	-0.0190149	0.0190149
198.605	-0.0189305	0.0189305
198.672	-0.0188458	0.0188458
198.739	-0.0187616	0.0187616
198.805	-0.0186771	0.0186771
198.872	-0.0185922	0.0185922
198.939	-0.0185078	0.0185078
199.006	-0.0184231	0.0184231
199.072	-0.0183382	0.0183382
199.139	-0.0182537	0.0182537
199.206	-0.0181685	0.0181685
199.272	-0.0180839	0.0180839
199.339	-0.0179986	0.0179986
199.406	-0.0179138	0.0179138
199.473	-0.0178284	0.0178284
199.539	-0.0177439	0.0177439
199.606	-0.0176588	0.0176588
199.673	-0.0175738	0.0175738
199.739	-0.017489	0.017489
[truncated: 505 more rows]

## Sheet: Figure 5 right column
Naming:	freq_a_a is frequency data for array microsystem figure a
	Enh_a_a is enhancement curve data for array microsystem figure a
freq_a_a	Enh_a_a		freq_a_b	Enh_a_b		freq_a_c	Enh_a_c		freq_a_d	Enh_a_d
188.037	-0.346839		183.415	1		183.419	0.925704		184.369	0.999299
188.045	-0.147884		183.426	1.12244		183.431	1.04069		184.379	1.01709
188.052	0.20143		183.437	1.08033		183.443	0.992205		184.389	1.00699
188.06	-2.56894		183.448	1.07358		183.455	1.00541		184.4	1.01191
188.067	0.212997		183.459	0.853166		183.467	0.94393		184.41	1.00611
188.074	0.778786		183.469	1.0178		183.479	1.06218		184.42	0.998213
188.082	1.9167		183.48	0.989302		183.491	0.960583		184.43	1.01333
188.089	1.08071		183.491	1.12534		183.503	1.05267		184.44	1.00682
188.096	-1.06871		183.501	1.01164		183.514	0.960664		184.45	1.02035
188.103	0.691993		183.512	1.12119		183.526	1.05008		184.46	0.99303
188.111	1.28785		183.522	0.969514		183.537	1.12956		184.47	1.01688
188.118	0.724201		183.532	1.07398		183.549	1.01492		184.48	1.04056
188.125	1.99608		183.543	1.04636		183.56	0.978299		184.49	1.03182
188.132	-0.910186		183.553	1.1058		183.572	1.08988		184.5	1.0515
188.139	-0.5051		183.563	1.14747		183.583	0.937174		184.509	1.05633
188.146	-0.255751		183.573	0.987902		183.594	0.953352		184.519	1.07804
188.154	3.25029		183.583	1.08343		183.605	1.1078		184.529	1.06137
188.161	1.25921		183.593	1.10443		183.616	1.04321		184.538	1.0429
188.168	0.608197		183.603	1.02528		183.627	1.02019		184.548	1.05545
188.175	1.89321		183.613	1.07353		183.638	1.10938		184.557	1.04063
188.182	4.04092		183.623	0.986087		183.648	1.14991		184.566	1.03355
188.189	8.14276		183.632	1.12868		183.659	1.14195		184.576	1.03076
188.196	13.3772		183.642	1.1777		183.67	1.2271		184.585	1.03158
188.202	16.1788		183.652	1.2368		183.68	1.42841		184.594	0.994398
188.209	17.2432		183.661	1.51977		183.691	1.37033		184.603	1.00799
188.216	14.7172		183.671	1.47532		183.701	1.39939		184.613	1.00237
188.223	7.5561		183.68	1.65775		183.711	1.26546		184.622	1.01415
188.23	4.83192		183.69	1.74535		183.722	1.15467		184.631	1.01953
188.237	4.23832		183.699	1.47067		183.732	1.12715		184.64	1.007
188.244	1.55717		183.708	1.31244		183.742	1.1797		184.649	1.01888
188.25	0.558741		183.718	1.22409		183.752	1.11043		184.657	1.01903
188.257	0.890222		183.727	1.08084		183.762	0.994658		184.666	1.03753
188.264	1.85193		183.736	1.00022		183.771	1.08056		184.675	1.00206
188.27	1.28687		183.745	1.16654		183.781	1.05986		184.684	1.0211
188.277	2.63365		183.754	1.10871		183.791	1.05689		184.692	1.01827
188.284	0.94348		183.763	1.14436		183.801	1.09172		184.701	1.02914
188.29	2.93935		183.772	1.10537		183.81	1.10619		184.71	1.05068
188.297	1.41353		183.781	1.04225		183.819	1.01308		184.718	1.05719
188.304	-1.3394		183.789	1.13548		183.829	0.998403		184.726	1.03975
188.31	0.601714		183.798	1.17439		183.838	1.0692		184.735	1.07106
188.317	-1.32682		183.807	1.13864		183.847	1.05956		184.743	1.08978
188.323	-0.0727235		183.815	1.10936		183.856	1.12233		184.751	1.1076
188.33	-1.44908		183.824	1.10206		183.866	1.13973		184.76	1.12118
188.336	-1.05134		183.832	1.11774		183.874	1.06691		184.768	1.14848
188.343	1.65016		183.841	1.11841		183.883	1.04161		184.776	1.17073
188.349	1.01834		183.849	1.25781		183.892	1.08517		184.784	1.20017
188.355	2.14275		183.857	1.06027		183.901	0.973759		184.792	1.22683
188.362	0.909294		183.866	1.14157		183.91	1.00183		184.8	1.234
188.368	0.943502		183.874	1.15759		183.918	1.08822		184.808	1.22894
188.374	3.14766		183.882	1.06652		183.927	1.09521		184.816	1.22479
188.381	1.0401		183.89	1.03337		183.935	1.16851		184.824	1.18892
188.387	-0.117695		183.898	1.10855		183.944	1.15585		184.831	1.14448
188.393	2.85821		183.906	1.14454		183.952	1.1808		184.839	1.10027
188.399	-0.257045		183.914	1.19127		183.96	1.19982		184.847	1.06535
188.406	2.35552		183.922	1.19131		183.968	1.26814		184.854	1.04522
188.412	1.98033		183.929	1.28952		183.976	1.21004		184.862	1.02844
188.418	2.47933		183.937	1.24069		183.984	1.24863		184.869	1.009
188.424	1.92855		183.945	1.30638		183.992	1.12944		184.877	1.01047
188.43	2.96961		183.952	1.24392		184	1.12883		184.884	1.01011
188.436	2.04139		183.96	1.30897		184.008	1.1634		184.891	1.0161
188.442	1.61731		183.967	1.24349		184.015	1.19187		184.899	1.01388
188.448	3.02544		183.975	1.31866		184.023	1.07509		184.906	0.994902
188.454	2.04435		183.982	1.23751		184.03	1.12976		184.913	1.00397
188.46	2.97062		183.99	1.32961		184.038	1.08197		184.92	0.989059
188.466	4.27525		183.997	1.37196		184.045	1.04765		184.927	1.0014
188.472	4.06687		184.004	1.17526		184.052	1.05051		184.934	0.999722
188.478	2.23556		184.011	1.23485		184.06	1.07324		184.941	0.98596
188.484	7.01241		184.018	1.05991		184.067	0.998339		184.948	0.993813
188.49	4.32435		184.025	1.05838		184.074	0.895876		184.955	0.998995
188.496	5.12601		184.032	1.15683		184.081	1.11687		184.962	0.99255
188.502	2.48197		184.039	1.13276		184.088	1.02731		184.969	0.983961
188.508	1.70029		184.046	1.1347		184.094	0.994968		184.975	0.98178
188.513	2.71644		184.053	1.15343		184.101	1.0546		184.982	0.995582
188.519	2.97608		184.06	1.11542		184.108	0.951186		184.988	0.997497
188.525	1.24812		184.066	1.1474		184.114	0.953878		184.995	0.991767
188.531	4.38756		184.073	1.04139		184.121	0.908612		185.002	0.98158
188.536	0.532468		184.079	1.08341		184.127	0.971316		185.008	0.979506
188.542	0.381785		184.086	1.08918		184.134	0.999403		185.014	0.982594
188.548	1.76581		184.092	1.21744		184.14	0.96498		185.021	0.991333
188.553	0.217324		184.099	1.12277		184.146	0.971058		185.027	0.963979
188.559	1.70184		184.105	1.18716		184.152	0.898175		185.033	0.993271
188.565	0.884327		184.111	1.24808		184.158	0.960419		185.039	0.973495
188.57	1.74853		184.118	1.16544		184.164	1.03924		185.045	0.978028
188.576	0.984926		184.124	1.17934		184.17	1.09071		185.051	0.972162
188.581	-0.00143984		184.13	1.1986		184.176	0.962952		185.057	0.97658
188.587	-0.794423		184.136	1.03807		184.182	0.946406		185.063	0.950724
188.592	1.1747		184.142	1.08921		184.187	0.959526		185.069	0.945518
188.598	1.46923		184.148	1.08676		184.193	0.95217		185.075	0.921281
188.603	0.931046		184.154	1.00481		184.198	0.924729		185.081	0.909995
188.608	0.674494		184.16	1.10892		184.204	0.976171		185.087	0.920201
188.614	1.11881		184.165	1.07968		184.209	0.980866		185.092	0.920516
188.619	1.76028		184.171	0.931994		184.215	0.981563		185.098	0.920149
188.624	1.98592		184.177	1.08607		184.22	0.803803		185.104	0.924995
188.63	-2.16701		184.182	1.13453		184.225	0.848032		185.109	0.920149
188.635	0.352372		184.188	1.05433		184.23	0.834913		185.115	0.940374
188.64	-0.96047		184.193	0.835227		184.235	0.667552		185.12	0.958281
188.645	0.530147		184.199	1.02225		184.24	0.686959		185.125	0.947248
188.651	0.468022		184.204	0.962826		184.245	0.601157		185.131	0.984468
188.656	0.130048		184.209	1.05707		184.249	0.562214		185.136	0.95893
188.661	0.40511		184.214	1.01803		184.254	0.596815		185.141	0.982202
188.666	1.22409		184.22	0.908279		184.258	0.724314		185.146	0.983599
188.671	0.934559		184.225	0.893088		184.263	0.693555		185.152	0.994036
188.676	-1.06468		184.23	0.771971		184.267	0.802959		185.157	0.976198
188.681	2.21185		184.235	0.739131		184.272	0.819376		185.162	0.984381
188.687	-1.52201		184.24	0.733091		184.276	0.978957		185.167	0.977794
188.692	-0.0997331		184.245	0.715354		184.28	1.00059		185.171	1.01071
188.697	0.524524		184.249	0.390206		184.284	0.973336		185.176	0.971925
188.702	0.658477		184.254	0.419716		184.288	0.971364		185.181	0.988894
188.706	0.313965		184.259	0.51439		184.292	1.09199		185.186	0.998271
188.711	3.29466		184.264	0.722911		184.296	1.06404		185.191	0.998213
188.716	-0.0820594		184.268	0.712822		184.3	1.01661		185.195	1
188.721	-0.233168		184.273	0.941527		184.304	1.12024
188.726	0.77999		184.277	0.830886		184.307	0.978751
188.731	0.442576		184.282	0.922056		184.311	1.02785
188.736	-1.53316		184.286	0.812879		184.314	1.00891
188.741	1.13678		184.29	0.848155		184.318	1.01828
188.745	-1.62591		184.294	0.951597		184.321	1.01546
188.75	-2.08241		184.299	0.879825		184.324	0.960193
188.755	-5.53099		184.303	1.10507		184.328	1.03453
188.759	-8.69188		184.307	1.0454		184.331	1.08731
188.764	-9.91138		184.311	0.989499		184.334	0.97804
188.769	-12.0108		184.315	1.02337		184.337	0.970445
188.773	-13.4843		184.319	0.984999		184.34	1.01833
188.778	-14.6633		184.323	0.909434		184.342	0.999352
188.783	-16.5757		184.326	0.798524		184.345	1.06814
188.787	-14.2203		184.33	1.02887		184.348	0.967823
188.792	-12.6706		184.334	0.973067		184.35	0.9577
188.796	-8.99231		184.337	1.09222		184.353	1.05105
188.801	-4.69101		184.341	0.96401		184.355	0.941108
188.805	-3.08538		184.344	0.952113		184.358	1.0111
188.81	-0.639859		184.348	0.938784		184.36	1.02707
188.814	0.892983		184.351	0.907338		184.362	1.05523
188.818	-1.92609		184.355	1.07429		184.364	1.05581
188.823	-2.41235		184.358	1.0719		184.366	0.99421
188.827	1.20206		184.361	0.954122		184.368	0.958583
188.832	0.333537		184.364	0.998347		184.37	1.07022
188.836	-0.479124		184.367	0.89463		184.372	0.993015
188.84	0.176586		184.37	0.924735		184.373	0.978172
188.844	2.07345		184.373	1.04359		184.375	1.07701
188.849	-0.346839		184.376	1		184.377	1
